# Supplementary material for: Genome Evolution of Two Intertidal Sargassum Species (S. fusiforme and S. thunbergii) and Their Response to Abiotic Stressors
Source: Genome Biol Evol. 2025 May 3;17(5):evaf084. doi: 10.1093/gbe/evaf084 (PMC12089773; doi:10.1093/gbe/evaf084)
Supplement: evaf084_Supplementary_Data [file evaf084_supplementary_data.zip]

Archive with 3 entries (3 files):
- Revised_Supplementary legends_250430.docx
- Revised_Supplementary_figures_v7_GBE_250430.docx
- Revised_Supplementary_table_v7_GBE_250430.xlsx
