# Supplementary material for: Genome Evolution of Two Intertidal Sargassum Species (S. fusiforme and S. thunbergii) and Their Response to Abiotic Stressors
Source: Genome Biol Evol. 2025 May 3;17(5):evaf084. doi: 10.1093/gbe/evaf084 (PMC12089773; doi:10.1093/gbe/evaf084)
Supplement: evaf084_Supplementary_Data [file evaf084_supplementary_data.zip › Revised_Supplementary_table_v7_GBE_250430.xlsx]

## Sheet: Table S1
Table S1. Summary of produced PacBio reads from the S. thunbergii and S. fusiforme assemblies.
	S. thunbergii Kr	S. fusiforme Kr
Number of cells	2	1
Number of bases (bp)	96687179773	33661625622
Number of reads	10006239	2610954
N50 Read Length	12249	18180
Mean Read Length	9663	12892
Insert Length (Mean)	279113	196477

## Sheet: Table S2
Table S2. Summary of TEs of the S. thunbergii, S. fusiforme, and kelp genomes.
	S. thunbergii Kr	S.fusiforme Kr	S. fusiforme Ch	Cladosiphon okamuranus	Nemacystus decipiens	Ectocarpus siliculosus	Saccharina japonica	Undaria pinnatifida
Genome size	376248926	438130216	394427661	169730755	153973811	196804589	548536073	634376880
Total TEs	246337783	295474557	257821409	19312739	24188974	59915916	302458386	404997052
LTR elements	86529392	100602400	84823052	5608183	6615584	20226318	69230344	117519163
LINEs	35652295	42288876	37828014	683636	621601	3325493	15843644	21055680
SINEs	36951	64225	70523	38141	209702	5716	58675	40560
Penelope	1349	1266	1464	939	1902	46316	168796	16648
DNA transposons	103043966	124262526	109191107	7086638	10238254	27132676	163483929	201015006
Rolling-circles	817087	784757	658421	113677	168010	311406	841891	2167991
Small RNA	279712	266514	1930740	147561	234196	182332	378396	674714
Satellites	134729	146072	129284	21351	252345	37572	202744	303271
Simple repeats	1981007	2477165	2325528	3566211	3419294	3649820	17087403	18699214
Low complexity	99384	111260	142274	284169	263100	302607	1655799	1669295
Unclassified	17765963	24473475	20729919	1772968	2375304	4743648	33705738	41883956
Reference	This study	This study	Wang et al. 2020	Nishitsuji et al. 2016	Nishitsuji et al. 2019	Cock et al. 2010	Ye et al. 2015	Graf et al. 2021
* Note: all data unit is bp (base pair).

## Sheet: Table S3
Table S3. Summary of genome features and BUSCOs of the S. thunbergii and S. fusiforme genomes.
	S. thunbergii Kr	S. fusiforme Kr	S. fusiforme Ch
Number of genes	19210	21691	20222
Number of monoexonic genes	2239	3383	3048
Number of multiexonic genes	16971	18308	17174
Average size of monoexonic genes (bp)	453.467	416.057	522.816
Average size of multiexonic genes (bp)	7093.88	6767.86	6514.86
Average size of multiexonic exons (bp)	186.38	182.826	192.977
Average size of multiexonic introns (bp)	768.068	753.946	729.67
Average number of exons per multiexonic gene	8.237	8.029	7.851
Average number of introns per multiexonic gene	7.237	7.029	6.851
BUSCO Eukaryota odb10 (Total: 255)
Complete BUSCOs	214 (83.9%)	212 (83.2%)	214 (83.9%)
Complete and single-copy BUSCOs	204 (80.0%)	197 (77.3%)	204 (80.0%)
Complete and duplicated BUSCOs	10 (3.9%)	15 (5.9%)	10 (3.9%)
Fragmented BUSCOs	16 (6.3%)	28 (11.0%)	23 (9.0%)
Missing BUSCOs	25 (9.8%)	15 (5.8%)	18 (7.1%)
BUSCO stramenopile odb10 (Total: 100)
Complete BUSCOs	90 (90.0%)	93 (93.0%)	93 (93.0%)
Complete and single-copy BUSCOs	88 (88.0%)	90 (90.0%)	86 (86.0%)
Complete and duplicated BUSCOs	2 (2.0%)	3 (3.0%)	7 (7.0%)
Fragmented BUSCOs	5 (5.0%)	3 (3.0%)	5 (5.0%)
Missing BUSCOs	5 (5.0%)	4 (4.0%)	2 (2.0%)

## Sheet: Table S4
Table S4. Results of GO enrichment analysis based on orthologous cluster analysis of Sargassum genomes using OrthoVenn3.
S. thunbergii Kr - S. fusiforme Kr
GO ID	Count	Terms	GO category	p-value
GO:0015074	30	DNA integration	biological_process	7.30092e-09
GO:0048489	29	synaptic vesicle transport	biological_process	2.31052e-13
GO:0006310	28	DNA recombination	biological_process	4.5009e-08
GO:0006979	27	response to oxidative stress	biological_process	6.99782e-07
GO:0042438	19	melanin biosynthetic process	biological_process	0.000170396
GO:0009651	11	response to salt stress	biological_process	5.98371e-08
GO:0016042	11	lipid catabolic process	biological_process	0.00201405
GO:0046777	11	protein autophosphorylation	biological_process	0.0110551
GO:0055114	9	oxidation-reduction process	biological_process	1.90131e-05
GO:2001225	9	regulation of chloride transport	biological_process	2.44133e-05
GO:0006357	9	regulation of transcription from RNA polymerase II promoter	biological_process	0.000144525
GO:0055085	8	transmembrane transport	biological_process	8.44607e-12
GO:0007283	7	spermatogenesis	biological_process	1.49779e-14
GO:0007165	7	signal transduction	biological_process	1.61439e-13
GO:0006511	6	ubiquitin-dependent protein catabolic process	biological_process	4.52285e-47
GO:0006468	6	protein phosphorylation	biological_process	2.34645e-15
GO:0018298	5	protein-chromophore linkage	biological_process	1.18261e-10
GO:0006412	4	translation	biological_process	7.54796e-48
GO:0006364	4	rRNA processing	biological_process	3.82921e-35
GO:0007018	4	microtubule-based movement	biological_process	2.44995e-23
GO:0000398	4	mRNA splicing, via spliceosome	biological_process	1.61373e-08
GO:0032465	4	regulation of cytokinesis	biological_process	0.00629272
GO:0031098	3	stress-activated protein kinase signaling cascade	biological_process	7.93537e-07
GO:0006355	2	regulation of transcription, DNA-templated	biological_process	3.3402e-20
GO:0016192	2	vesicle-mediated transport	biological_process	1.0526e-19
GO:0006457	2	protein folding	biological_process	3.30661e-19
GO:0006096	2	glycolytic process	biological_process	1.40206e-16
GO:0016055	2	Wnt signaling pathway	biological_process	9.48804e-10
GO:0045454	2	cell redox homeostasis	biological_process	7.88589e-09
GO:0042254	2	ribosome biogenesis	biological_process	6.39392e-08
GO:0043161	2	proteasome-mediated ubiquitin-dependent protein catabolic process	biological_process	9.03872e-08
GO:0006366	2	transcription from RNA polymerase II promoter	biological_process	3.58004e-07
GO:0006814	2	sodium ion transport	biological_process	2.74599e-06
GO:0030488	2	tRNA methylation	biological_process	2.74599e-06
GO:0009414	2	response to water deprivation	biological_process	1.45674e-05
GO:0048364	2	root development	biological_process	0.000142541
GO:0006869	2	lipid transport	biological_process	0.000269595
GO:0010182	2	sugar mediated signaling pathway	biological_process	0.00128057
GO:0006817	2	phosphate ion transport	biological_process	0.00234882
GO:0006465	2	signal peptide processing	biological_process	0.00234882
GO:0000162	2	tryptophan biosynthetic process	biological_process	0.0057077
GO:0006906	2	vesicle fusion	biological_process	0.0101389
GO:0006631	2	fatty acid metabolic process	biological_process	0.0134312
GO:0000943	7	retrotransposon nucleocapsid	cellular_component	0.000260469
GO:0016021	3	integral component of membrane	cellular_component	8.10604e-23
GO:0005524	14	ATP binding	molecular_function	0.00143793
GO:0016491	12	oxidoreductase activity	molecular_function	0.000740563
GO:0046872	11	metal ion binding	molecular_function	8.55289e-23
GO:0008270	7	zinc ion binding	molecular_function	1.55491e-05
GO:0022857	5	transmembrane transporter activity	molecular_function	0.0043026
GO:0008168	2	methyltransferase activity	molecular_function	5.44715e-11
GO:0004721	2	phosphoprotein phosphatase activity	molecular_function	1.04586e-05
S. thunbergii Kr - S. fusiforme Ch
GO ID	Count	Terms	GO category	p-value
GO:0006511	9	ubiquitin-dependent protein catabolic process	biological_process	1.98811e-13
GO:0005997	7	xylulose metabolic process	biological_process	0.00317482
GO:0006412	6	translation	biological_process	2.91344e-15
GO:0006364	6	rRNA processing	biological_process	1.12025e-10
GO:0007165	5	signal transduction	biological_process	6.06621e-05
GO:0009753	4	response to jasmonic acid	biological_process	0.000393256
GO:0018298	4	protein-chromophore linkage	biological_process	0.000718886
GO:0007283	3	spermatogenesis	biological_process	9.41419e-07
GO:0006355	3	regulation of transcription, DNA-templated	biological_process	9.41419e-07
GO:0006457	3	protein folding	biological_process	2.16756e-06
GO:0097264	3	self proteolysis	biological_process	0.00964445
GO:0015031	2	protein transport	biological_process	8.07195e-11
GO:0016567	2	protein ubiquitination	biological_process	2.68336e-08
GO:0006508	2	proteolysis	biological_process	1.18686e-07
GO:0006099	2	tricarboxylic acid cycle	biological_process	0.000215576
GO:0055114	2	oxidation-reduction process	biological_process	0.000367318
GO:0009408	2	response to heat	biological_process	0.000545531
GO:0016055	2	Wnt signaling pathway	biological_process	0.00104565
GO:0006886	2	intracellular protein transport	biological_process	0.0013521
GO:0006366	2	transcription from RNA polymerase II promoter	biological_process	0.00865725
GO:0009405	2	pathogenesis	biological_process	0.00865725
GO:0016021	5	integral component of membrane	cellular_component	1.20509e-06
GO:0005886	2	plasma membrane	cellular_component	0.000419255
GO:0005634	2	nucleus	cellular_component	0.00118933
GO:0005524	2	ATP binding	molecular_function	0.000246438
S. fusiforme Kr - S. fusiforme Ch
GO ID	Count	Terms	GO category	p-value
GO:0006511	20	ubiquitin-dependent protein catabolic process	biological_process	1.43217e-46
GO:0018298	10	protein-chromophore linkage	biological_process	1.3452e-10
GO:0006412	9	translation	biological_process	3.9405e-57
GO:0006468	9	protein phosphorylation	biological_process	1.62541e-18
GO:0006099	9	tricarboxylic acid cycle	biological_process	6.31584e-09
GO:0015031	8	protein transport	biological_process	1.14546e-29
GO:0009220	8	pyrimidine ribonucleotide biosynthetic process	biological_process	0.00046597
GO:0007224	8	smoothened signaling pathway	biological_process	0.000832893
GO:0006633	8	fatty acid biosynthetic process	biological_process	0.00113083
GO:0007165	7	signal transduction	biological_process	2.49369e-19
GO:0032465	7	regulation of cytokinesis	biological_process	0.01329
GO:0007018	6	microtubule-based movement	biological_process	2.72892e-29
GO:0030433	6	ER-associated ubiquitin-dependent protein catabolic process	biological_process	1.56827e-07
GO:0042254	6	ribosome biogenesis	biological_process	5.15496e-07
GO:0031098	6	stress-activated protein kinase signaling cascade	biological_process	7.63278e-07
GO:0016567	5	protein ubiquitination	biological_process	3.65745e-25
GO:0055085	5	transmembrane transport	biological_process	2.58255e-20
GO:0019432	5	triglyceride biosynthetic process	biological_process	0.00849364
GO:0016192	4	vesicle-mediated transport	biological_process	1.17281e-23
GO:0006457	4	protein folding	biological_process	5.13541e-23
GO:0006096	4	glycolytic process	biological_process	1.23649e-19
GO:0009651	4	response to salt stress	biological_process	8.44909e-19
GO:0007275	4	multicellular organismal development	biological_process	3.26803e-09
GO:0016032	4	viral process	biological_process	2.83166e-08
GO:0006744	4	ubiquinone biosynthetic process	biological_process	1.24553e-06
GO:0000387	4	spliceosomal snRNP assembly	biological_process	2.10646e-05
GO:0018105	4	peptidyl-serine phosphorylation	biological_process	0.00133389
GO:0006417	4	regulation of translation	biological_process	0.00268574
GO:0016226	4	iron-sulfur cluster assembly	biological_process	0.00377972
GO:0010027	4	thylakoid membrane organization	biological_process	0.00528734
GO:0009089	4	lysine biosynthetic process via diaminopimelate	biological_process	0.0138912
GO:0007283	3	spermatogenesis	biological_process	1.15221e-25
GO:0006355	3	regulation of transcription, DNA-templated	biological_process	1.15221e-25
GO:0016055	3	Wnt signaling pathway	biological_process	5.45586e-12
GO:0007601	3	visual perception	biological_process	1.35093e-10
GO:0009405	3	pathogenesis	biological_process	1.20832e-08
GO:0006351	3	transcription, DNA-templated	biological_process	5.14047e-06
GO:0010228	3	vegetative to reproductive phase transition of meristem	biological_process	0.000136249
GO:0006636	3	unsaturated fatty acid biosynthetic process	biological_process	0.000300229
GO:0016117	3	carotenoid biosynthetic process	biological_process	0.00291853
GO:0006979	2	response to oxidative stress	biological_process	1.66959e-35
GO:0006508	2	proteolysis	biological_process	3.70117e-27
GO:0008380	2	RNA splicing	biological_process	1.31211e-25
GO:0009408	2	response to heat	biological_process	3.25446e-14
GO:0000398	2	mRNA splicing, via spliceosome	biological_process	3.25446e-14
GO:0016042	2	lipid catabolic process	biological_process	1.4845e-12
GO:0043161	2	proteasome-mediated ubiquitin-dependent protein catabolic process	biological_process	1.64507e-10
GO:0006281	2	DNA repair	biological_process	6.67099e-09
GO:0006396	2	RNA processing	biological_process	1.05485e-08
GO:0008033	2	tRNA processing	biological_process	1.05485e-08
GO:0006814	2	sodium ion transport	biological_process	1.6661e-08
GO:0030488	2	tRNA methylation	biological_process	1.6661e-08
GO:0045893	2	positive regulation of transcription, DNA-templated	biological_process	1.02466e-07
GO:0005975	2	carbohydrate metabolic process	biological_process	2.52158e-07
GO:0015979	2	photosynthesis	biological_process	3.94742e-07
GO:0009624	2	response to nematode	biological_process	1.50078e-06
GO:0048364	2	root development	biological_process	3.62619e-06
GO:0002181	2	cytoplasmic translation	biological_process	8.69865e-06
GO:0006635	2	fatty acid beta-oxidation	biological_process	4.88376e-05
GO:0021591	2	ventricular system development	biological_process	7.47412e-05
GO:0006904	2	vesicle docking involved in exocytosis	biological_process	0.000114087
GO:0030435	2	sporulation resulting in formation of a cellular spore	biological_process	0.000173667
GO:0006260	2	DNA replication	biological_process	0.000263582
GO:0045944	2	positive regulation of transcription from RNA polymerase II promoter	biological_process	0.000601333
GO:0000162	2	tryptophan biosynthetic process	biological_process	0.000601333
GO:0009268	2	response to pH	biological_process	0.00090345
GO:0006487	2	protein N-linked glycosylation	biological_process	0.00135204
GO:0006614	2	SRP-dependent cotranslational protein targeting to membrane	biological_process	0.00135204
GO:0016114	2	terpenoid biosynthetic process	biological_process	0.00135204
GO:0060285	2	cilium-dependent cell motility	biological_process	0.00201477
GO:0000244	2	spliceosomal tri-snRNP complex assembly	biological_process	0.00298849
GO:0009617	2	response to bacterium	biological_process	0.00298849
GO:0032543	2	mitochondrial translation	biological_process	0.0044104
GO:0017000	2	antibiotic biosynthetic process	biological_process	0.0044104
GO:0007005	2	mitochondrion organization	biological_process	0.0044104
GO:0000105	2	histidine biosynthetic process	biological_process	0.0044104
GO:2000582	2	positive regulation of ATP-dependent microtubule motor activity, plus-end-directed	biological_process	0.0044104
GO:0030490	2	maturation of SSU-rRNA	biological_process	0.0064727
GO:0060271	2	cilium morphogenesis	biological_process	0.0064727
GO:0009423	2	chorismate biosynthetic process	biological_process	0.0064727
GO:0070413	2	trehalose metabolism in response to stress	biological_process	0.00944101
GO:0006805	2	xenobiotic metabolic process	biological_process	0.00944101
GO:0046653	2	tetrahydrofolate metabolic process	biological_process	0.00944101
GO:0006228	2	UTP biosynthetic process	biological_process	0.0136766
GO:0019253	2	reductive pentose-phosphate cycle	biological_process	0.0136766
GO:0015995	2	chlorophyll biosynthetic process	biological_process	0.0136766
GO:0006541	2	glutamine metabolic process	biological_process	0.0136766
GO:0040008	2	regulation of growth	biological_process	0.0136766
GO:0016446	2	somatic hypermutation of immunoglobulin genes	biological_process	0.0196609
GO:0016021	7	integral component of membrane	cellular_component	9.92392e-26
GO:0031514	2	motile cilium	cellular_component	0.000601333
GO:0046983	12	protein dimerization activity	molecular_function	9.88078e-06
GO:0046872	7	metal ion binding	molecular_function	1.02717e-37
GO:0008168	7	methyltransferase activity	molecular_function	9.5247e-10
GO:0005509	6	calcium ion binding	molecular_function	0.00014224
GO:0004674	5	protein serine/threonine kinase activity	molecular_function	3.79428e-21
GO:0003677	5	DNA binding	molecular_function	0.000870024
GO:0022857	4	transmembrane transporter activity	molecular_function	4.61774e-05
GO:0005524	3	ATP binding	molecular_function	3.22402e-14
GO:0016491	2	oxidoreductase activity	molecular_function	2.01265e-14
GO:0004722	2	protein serine/threonine phosphatase activity	molecular_function	6.51884e-08
GO:0016787	2	hydrolase activity	molecular_function	1.6085e-07
GO:0015238	2	drug transmembrane transporter activity	molecular_function	0.00201477
GO:0004784	2	superoxide dismutase activity	molecular_function	0.00944101
S. thunbergii Kr
GO ID	Count	Terms	GO category	p-value
GO:0046903	4	secretion	biological_process	0.000147558
GO:0032874	4	positive regulation of stress-activated MAPK cascade	biological_process	0.000324804
GO:0045227	2	capsule polysaccharide biosynthetic process	biological_process	0.00337488
GO:0002026	2	regulation of the force of heart contraction	biological_process	0.00337488
GO:0008519	5	ammonium transmembrane transporter activity	molecular_function	1.16987e-05
S. fusiforme Kr
GO ID	Count	Terms	GO category	p-value
GO:0032197	6	transposition, RNA-mediated	biological_process	0.000162193
GO:0033320	4	UDP-D-xylose biosynthetic process	biological_process	0.00292566
GO:0006206	3	pyrimidine nucleobase metabolic process	biological_process	0.000314188
GO:0007018	2	microtubule-based movement	biological_process	0.000282714
GO:0006468	2	protein phosphorylation	biological_process	0.00266251
GO:0004601	18	peroxidase activity	molecular_function	5.96633e-08
GO:0046872	2	metal ion binding	molecular_function	1.5101e-05
S. fusiforme Ch
GO ID	Count	Terms	GO category	p-value
GO:0006334	32	nucleosome assembly	biological_process	1.45124e-22
GO:0006605	4	protein targeting	biological_process	9.70951e-06
GO:0015407	3	monosaccharide-transporting ATPase activity	molecular_function	0.000175985

## Sheet: Table S5
Table S5. Number of duplicated genes in Sargassum and brown algal genome detected by DupGen_finder pipeline.
	S. thunbergii Kr	S.fusiforme Kr	S. fusiforme Ch	Cladosiphon okamuranus	Nemacystus decipiens	Ectocarpus siliculosus	Saccharina japonica	Undaria pinnatifida
WGD	31	156	0	0	91	8	26	74
TD	1587	1733	1949	343	2441	536	956	677
PD	1171	1765	647	252	466	454	687	812
TRD	69	246	0	5	278	24	72	118
DSD	9778	11255	8674	6155	8957	6441	8943	9112
Total	12636	15155	11270	6755	12233	7463	10684	10793

## Sheet: Table S6
Table S6. Ka/Ks, Ka, and Ks of duplicated genes in Sargassum and brown algal genome.
			S. thunbergii Kr	S.fusiforme Kr	S. fusiforme Ch	Cladosiphon okamuranus	Nemacystus decipiens	Ectocarpus siliculosus	Saccharina japonica	Undaria pinnatifida
WGD	Ka/Ks	Avg.	0.351975	0.444935	-	-	0.153741	0.471199	0.223626	0.305603
		SD	0.136836	0.137016	-	-	0.0195984	0.0708156	0.0696937	0.194422
	Ka	Avg.	0.0702728	0.128305	-	-	0.599885	0.416828	0.301339	0.172797
		SD	0.0723635	0.118284	-	-	0.0845114	0.189905	0.0811485	0.162788
	Ks	Avg.	0.195941	0.242455	-	-	3.9335	0.869677	1.14557	1.05253
		SD	0.219837	0.21359	-	-	0.392664	0.363398	0.576536	1.39131
TD	Ka/Ks	Avg.	0.318119	0.316859	0.322286	0.222035	0.275005	0.244332	0.229915	0.258561
		SD	0.15768	0.155466	0.154977	0.132194	0.161265	0.156119	0.149462	0.153715
	Ka	Avg.	0.164904	0.171257	0.204908	0.309319	0.222484	0.229528	0.174488	0.29486
		SD	0.143164	0.143411	0.173472	0.227029	0.210251	0.183623	0.139558	0.182775
	Ks	Avg.	0.523432	0.552566	0.604923	1.89434	1.33752	1.4815	0.842833	1.60068
		SD	0.484308	0.513112	0.552835	1.53027	1.49676	1.4668	0.729987	1.24325
PD	Ka/Ks	Avg.	0.313893	0.31815	0.337437	0.229036	0.261261	0.25652	0.268034	0.26525
		SD	0.16178	0.156415	0.155668	0.139736	0.172813	0.157746	0.162166	0.161153
	Ka	Avg.	0.180537	0.185505	0.243648	0.393223	0.343083	0.307921	0.242905	0.300239
		SD	0.15658	0.151442	0.178686	0.240801	0.242446	0.22738	0.154868	0.205472
	Ks	Avg.	0.514355	0.58066	0.664556	2.26635	1.95556	1.76526	1.16923	1.62835
		SD	0.464282	0.507117	0.5426	1.55744	1.62801	1.53288	0.961766	1.3433
TRD	Ka/Ks	Avg.	0.278805	0.292573	-	0.140335	0.148746	0.179261	0.263978	0.300641
		SD	0.139455	0.147559	-	0.00853911	0.026734	0.0235926	0.12934	0.185059
	Ka	Avg.	0.444919	0.640262	-	0.492161	0.59746	0.711272	0.268709	0.390962
		SD	0.306065	0.313758	-	0.0256144	0.113025	0.215055	0.17329	0.267968
	Ks	Avg.	2.00633	2.73052	-	3.54814	4.05734	4.22625	1.50481	2.1791
		SD	1.6455	1.54396	-	0.0221391	0.391201	0.620567	1.30106	1.71146
DSD	Ka/Ks	Avg.	0.245078	0.25303	0.249189	0.165089	0.164902	0.167254	0.20858	0.249072
		SD	0.125613	0.130704	0.126307	0.0525844	0.0560501	0.0538842	0.110527	0.146142
	Ka	Avg.	0.483732	0.461807	0.525685	0.569984	0.542398	0.572826	0.44565	0.434616
		SD	0.326063	0.326566	0.313375	0.245772	0.247836	0.251802	0.2985	0.285363
	Ks	Avg.	2.43495	2.30974	2.62754	3.36701	3.26751	3.41294	2.46114	2.36242
		SD	1.75047	1.76063	1.70119	1.39394	1.49352	1.31462	1.6392	1.67857
Total	Ka/Ks	Avg.	0.258626	0.267545	0.260997	0.170556	0.176831	0.178409	0.215123	0.25188
		SD	0.135546	0.139449	0.134065	0.0669755	0.0844952	0.0812644	0.120106	0.148915
	Ka	Avg.	0.42764	0.409881	0.481326	0.55124	0.515664	0.537649	0.407986	0.413496
		SD	0.324953	0.321945	0.316434	0.252702	0.256843	0.266072	0.29352	0.278391
	Ks	Avg.	2.10327	1.9878	2.35771	3.25749	3.11491	3.19733	2.23764	2.24749
		SD	1.75997	1.74039	1.73548	1.45365	1.57627	1.46182	1.63328	1.65186

## Sheet: Table S7
Table S7. Summary of main duplicated genes of Sargassum genomes compared to kelp genomes.
Orthogroup	S. thungergii kr	S. fusiforme kr	S. fusiforme Ch	Cladosiphon okamuranus	Ectocarpus siliculosus	Nemacystus decipiens	Saccharina japonica	Undaria pinnatifida	Annotation
OG0000038	17	23	21	4	4	4	7	5	2OG-Fe(II) oxygenase superfamily
OG0000075	18	21	15	7	5	5	4	5	Retinal pigment epithelial membrane protein
OG0000091	15	8	9	0	1	1	1	2	Proton-dependent oligopeptide transporter family
OG0000102	29	24	31	3	5	7	14	3	WSC domain
OG0000113	12	15	22	2	1	5	2	1	Hsp20/alpha crystallin family
OG0000158	23	19	25	3	2	3	0	0	Cytochrome P450
OG0000163	24	22	23	8	7	10	10	3	Ion transport protein
OG0000177	15	24	18	4	4	7	3	7	SH2 domain
OG0000197	26	25	24	1	1	7	9	7	Leucine rich repeat
OG0000231	23	24	22	9	9	7	0	0	Right handed beta helix region
OG0000253	2	7	3	1	1	1	1	1	Glycosyl hydrolases family 17
OG0000260	17	21	15	1	4	1	2	1	Leucine carboxyl methyltransferase
OG0000275	2	2	3	1	1	1	1	0	Major Facilitator Superfamily
OG0000281	11	10	11	1	2	2	3	4	Lipase (class 3)
OG0000303	11	11	15	3	3	1	3	4	STELLO glycosyltransferases
OG0000334	6	9	5	2	2	3	2	3	Multi antimicrobial extrusion protein
OG0000340	13	19	15	3	1	7	0	0	Sulfotransferase domain
OG0000387	6	5	7	2	2	1	3	3	Mitochondrial carrier protein
OG0000458	7	13	5	1	1	1	1	1	lactate/malate dehydrogenase, NAD binding domain
OG0000459	5	6	6	2	3	3	2	3	Chalcone and stilbene synthases, N-terminal domain
OG0000481	18	17	13	2	1	3	0	0	KAP family P-loop domain
OG0000495	10	6	5	2	2	3	2	3	Phosphoadenosine phosphosulfate reductase family
OG0000531	7	7	11	2	3	4	2	4	EsV-1-7 cysteine-rich motif
OG0000599	7	6	6	2	3	1	1	2	Zinc finger C-x8-C-x5-C-x3-H type (and similar)
OG0000645	14	7	8	2	3	1	2	3	Inner centromere protein, ARK binding region
OG0000678	17	6	10	1	1	1	1	1	PHD-finger
OG0000687	25	6	8	1	1	1	1	1	Protein of unknown function, DUF255
OG0000688	2	2	2	1	1	1	1	1	GDSL-like Lipase/Acylhydrolase family
OG0000707	7	9	6	1	1	1	1	1	Alternative oxidase
OG0000723	6	12	8	3	2	3	3	3	Acyltransferase family
OG0000751	8	11	9	0	2	0	0	0	Voltage-dependent anion channel
OG0000777	8	11	9	1	1	1	1	1	Tetratricopeptide repeat
OG0000874	8	5	8	1	1	1	3	2	Saccharopine dehydrogenase NADP binding domain
OG0000880	13	10	21	0	0	0	1	2	WW domain
OG0000893	5	8	9	3	2	2	2	2	Ctr copper transporter family
OG0000894	4	2	2	1	1	1	1	1	Aminotransferase class I and II
OG0000895	24	13	4	1	1	1	1	1	NA
OG0000903	10	11	10	2	4	5	1	2	NA
OG0000907	7	19	2	1	1	1	1	1	Paf1 complex subunit CDC73 N-terminal
OG0000930	11	13	10	3	4	2	1	1	NA
OG0000971	11	13	10	0	2	0	3	5	NA
OG0001003	5	8	9	1	1	2	1	2	alpha/beta hydrolase fold
OG0001013	10	8	8	1	1	1	2	1	SBF-like CPA transporter family (DUF4137)
OG0001023	7	9	24	1	1	0	0	1	NA
OG0001048	14	11	9	2	3	2	0	0	Exostosin family
OG0001081	5	4	4	1	1	2	1	2	NA
OG0001086	3	2	4	1	1	1	1	1	4Fe-4S single cluster domain of Ferredoxin I
OG0001087	11	20	5	1	1	1	2	0	Bromodomain
OG0001093	8	16	12	1	1	1	3	0	Chlamydia polymorphic membrane protein (Chlamydia_PMP) repeat
OG0001108	9	16	16	0	0	1	0	0	Leucine rich repeat
OG0001142	10	18	5	1	1	1	1	2	Ankyrin repeats
OG0001147	7	5	5	1	1	1	1	1	WD domain, G-beta repeat
OG0001175	7	7	8	2	2	3	2	3	SPFH domain / Band 7 family
OG0001216	4	2	2	1	1	1	0	0	3-oxo-5-alpha-steroid 4-dehydrogenase
OG0001227	4	5	3	1	1	1	1	1	E2F/DP family winged-helix DNA-binding domain
OG0001238	8	11	11	2	2	1	2	1	Cysteine-rich secretory protein family
OG0001240	13	4	10	1	1	1	1	2	Pentatricopeptide repeat family
OG0001244	6	14	3	1	1	1	1	0	IQ calmodulin-binding motif
OG0001319	5	3	3	0	1	1	1	1	von Willebrand factor type A domain
OG0001352	5	8	9	1	1	1	1	0	Rab-GTPase-TBC domain
OG0001432	13	13	5	1	1	1	1	1	NA
OG0001434	9	13	7	1	0	1	3	1	Acetyltransferase (GNAT) domain
OG0001439	8	8	7	1	1	0	1	1	Family of unknown function (DUF5522)
OG0001477	5	8	9	2	3	1	3	3	MBOAT, membrane-bound O-acyltransferase family
OG0001493	4	4	3	1	1	1	1	1	Kinesin motor domain
OG0001496	2	3	2	1	1	1	1	1	Peptidase family C69
OG0001501	6	8	10	1	1	1	1	0	NA
OG0001518	2	2	2	1	1	1	1	1	Mitochondrial carrier protein
OG0001522	2	3	3	0	1	1	1	1	Inward rectifier potassium channel transmembrane domain
OG0001590	4	5	10	1	0	1	1	1	Cytochrome C biogenesis protein transmembrane region
OG0001597	7	7	9	1	1	1	2	4	Major Facilitator Superfamily
OG0001598	5	8	3	1	1	1	0	1	COPI associated protein
OG0001602	11	14	8	0	1	0	0	0	NA
OG0001611	10	9	7	1	1	1	2	2	NA
OG0001631	7	3	2	1	1	1	1	1	Importin-beta N-terminal domain
OG0001656	5	13	9	1	2	2	0	1	NA
OG0001663	2	4	2	1	1	1	1	1	Rieske [2Fe-2S] domain
OG0001666	6	3	16	0	1	1	1	1	NA
OG0001688	3	2	4	1	1	1	1	1	PRP38 family
OG0001695	5	7	5	2	2	1	3	3	Hsp20/alpha crystallin family
OG0001727	2	2	2	1	1	1	1	1	PQ loop repeat
OG0001728	4	8	6	2	2	2	1	1	SOCE-associated regulatory factor of calcium homoeostasis
OG0001729	8	8	9	1	2	2	2	0	WW domain
OG0001732	2	3	2	1	1	1	1	1	Cytochrome b5-like Heme/Steroid binding domain
OG0001745	8	11	6	1	2	0	3	1	Mechanosensitive ion channel
OG0001750	2	11	3	1	1	1	1	0	16S rRNA methyltransferase RsmB/F
OG0001779	2	2	2	1	1	1	1	1	Eukaryotic phosphomannomutase
OG0001791	9	9	7	1	1	1	2	1	EsV-1-7 cysteine-rich motif
OG0001808	2	3	2	1	1	1	1	1	Nup133 N terminal like
OG0001829	2	2	2	1	1	1	1	1	Peptidase S24-like
OG0001830	2	2	2	1	1	1	0	0	Snf7 family
OG0001839	6	8	5	2	2	3	2	2	NA
OG0001886	2	7	5	1	1	0	1	0	Endonuclease/Exonuclease/phosphatase family
OG0001898	12	4	2	1	1	1	1	0	WD domain, G-beta repeat
OG0001918	6	3	4	1	1	1	1	1	Major Facilitator Superfamily
OG0001970	14	9	4	1	1	0	1	0	NA
OG0001989	6	4	19	0	1	0	0	0	Leucine rich repeat
OG0001990	2	3	8	0	1	1	1	1	Chromosome segregation protein Spc25
OG0002014	14	7	6	1	0	0	1	0	NA
OG0002023	5	5	6	1	1	2	1	1	Methyltransferase domain
OG0002048	2	3	3	1	1	1	1	0	Shikimate kinase
OG0002059	7	6	7	1	2	2	1	1	Tweety
OG0002060	5	5	5	2	2	2	2	2	NA
OG0002074	4	8	9	1	1	0	1	1	Janus/Ocnus family (Ocnus)
OG0002187	2	2	4	1	1	1	1	1	Cyclin, C-terminal domain
OG0002233	4	4	4	1	1	1	2	1	Rieske [2Fe-2S] domain
OG0002235	6	5	4	2	2	2	2	2	Pyrimidine 5'-nucleotidase (UMPH-1)
OG0002263	3	5	4	1	1	1	1	1	Apyrase
OG0002275	3	2	2	1	1	1	1	0	Transferrin receptor-like dimerisation domain
OG0002339	2	2	2	1	1	1	1	0	Uncharacterised protein family (UPF0160)
OG0002359	3	3	3	1	1	1	1	1	Flavin-binding monooxygenase-like
OG0002390	4	9	8	1	1	1	1	2	Ankyrin repeats
OG0002392	5	8	8	2	2	1	0	1	NA
OG0002432	6	2	2	1	1	1	1	1	Transcription initiation factor IID, 31kD subunit
OG0002502	2	2	2	1	1	1	1	1	Domain of unknown function (DUF382)
OG0002504	2	2	2	1	1	0	1	1	Carbon-nitrogen hydrolase
OG0002518	10	5	6	0	1	2	1	1	CLASP N terminal
OG0002553	9	13	2	1	0	0	0	0	Chlamydia polymorphic membrane protein (Chlamydia_PMP) repeat
OG0002557	10	4	4	1	1	1	1	1	NA
OG0002573	2	8	3	1	1	1	1	1	Sugar-binding N-terminal domain
OG0002750	2	2	2	0	1	0	1	1	NA
OG0002821	4	3	10	1	1	1	1	1	NLI interacting factor-like phosphatase
OG0002845	3	3	4	1	1	1	1	1	Scramblase
OG0002895	5	7	6	1	2	2	1	1	F5/8 type C domain
OG0002925	3	3	10	1	1	1	0	0	WW domain
OG0002948	3	5	5	1	1	1	1	1	SGF29 tudor-like domain
OG0003028	2	2	2	1	1	1	1	1	Exosome component EXOSC1/CSL4
OG0003038	3	3	3	0	1	0	0	1	Ribosomal protein L23
OG0003046	16	3	4	0	0	0	1	1	Transcription termination factor, mitochondrial/chloroplastic
OG0003102	3	9	5	1	1	1	1	1	Ankyrin repeats
OG0003167	2	2	2	1	1	1	1	1	Spermidine synthase tetramerisation domain
OG0003220	7	10	2	1	1	1	1	1	Zinc finger, C3HC4 type (RING finger)
OG0003290	3	3	2	1	1	1	1	1	NA
OG0003311	2	2	2	1	1	1	1	0	Sirohydrochlorin cobaltochelatase CbiX-like
OG0003329	10	4	6	0	1	1	1	1	Voltage-dependent anion channel
OG0003335	8	9	5	0	1	0	0	0	Chlamydia polymorphic membrane protein (Chlamydia_PMP) repeat
OG0003340	8	9	6	0	0	0	1	0	NA
OG0003341	7	13	2	0	0	0	1	0	Cyclic nucleotide-binding domain
OG0003516	3	2	12	1	1	1	1	1	NA
OG0003621	2	4	4	1	1	1	1	0	Urb2/Npa2 family
OG0003623	2	2	3	1	1	1	1	1	Protein of unknown function (DUF2012)
OG0003626	2	2	2	1	1	1	1	0	Vacuolar membrane-associated protein Iml1
OG0003709	2	2	2	1	1	1	1	1	Thioesterase superfamily
OG0003750	6	7	7	1	1	0	0	0	NA
OG0003766	5	9	4	1	1	1	0	0	NA
OG0003826	2	2	2	1	1	1	1	0	Histone methylation protein DOT1
OG0003911	2	2	2	1	1	1	1	0	Leucine rich repeat
OG0003984	3	7	6	1	1	1	1	1	NA
OG0004170	9	9	2	0	1	0	0	0	NA
OG0004332	2	5	2	1	1	1	1	1	Fatty acid desaturase
OG0004348	5	5	7	1	1	1	0	0	Regulator of chromosome condensation (RCC1) repeat
OG0004352	2	2	2	1	1	1	1	1	FAD binding domain
OG0004371	3	4	3	1	1	1	1	1	Acetyltransferase (GNAT) domain
OG0004419	4	4	4	1	0	2	1	0	Methyltransferase domain
OG0004433	2	2	3	1	1	1	1	1	short chain dehydrogenase
OG0004443	6	4	3	0	1	0	1	1	Ankyrin repeats
OG0004449	6	6	5	0	1	0	1	1	NA
OG0004466	2	2	2	0	1	1	1	0	Rhomboid family
OG0004587	4	5	3	1	1	1	1	0	Sin3 binding region of histone deacetylase complex subunit SAP30
OG0004673	3	3	6	1	1	1	1	1	PB1 domain
OG0004749	5	5	5	0	1	0	1	2	NA
OG0004852	2	2	2	1	1	1	1	1	NA
OG0004968	3	6	4	1	1	1	0	1	Acetyltransferase (GNAT) family
OG0004973	4	5	6	1	1	1	0	0	NA
OG0004974	3	3	3	1	1	1	0	0	NA
OG0005006	2	2	2	1	1	1	1	1	Bestrophin, RFP-TM, chloride channel
OG0005027	7	3	3	1	1	1	1	1	NA
OG0005144	2	2	2	1	1	1	1	1	NA
OG0005191	3	5	4	1	1	1	1	1	Ras family
OG0005195	2	2	2	1	1	0	1	1	Leucine Rich repeat
OG0005231	2	4	2	1	1	1	1	1	Fringe-like
OG0005232	4	6	4	2	0	0	1	0	Leucine rich repeat
OG0005255	4	2	2	1	1	1	1	1	SNF2 family N-terminal domain
OG0005307	2	3	2	1	1	1	1	0	REJ domain
OG0005376	6	2	3	0	1	1	1	1	Protein tyrosine and serine/threonine kinase
OG0005393	6	8	2	0	0	0	0	1	NA
OG0005479	3	2	3	1	1	1	1	1	Leucine Rich repeat
OG0005496	2	2	2	1	1	1	1	1	short chain dehydrogenase
OG0005517	4	2	2	1	1	1	1	1	Acidic fibroblast growth factor binding (FIBP)
OG0005607	2	4	3	1	1	1	1	1	NA
OG0005631	2	3	5	1	1	1	0	0	Glycosyl transferases group 1
OG0005646	3	2	4	1	1	1	1	0	EF-hand domain pair
OG0005671	3	3	3	1	1	1	1	1	NA
OG0005715	5	4	4	0	1	0	1	1	NA
OG0005726	2	3	10	0	0	0	1	0	NA
OG0005820	4	3	3	1	0	1	0	1	Protein kinase domain
OG0005860	3	4	3	1	1	1	0	0	Cytidine and deoxycytidylate deaminase zinc-binding region
OG0005917	4	4	3	1	1	1	0	1	EsV-1-7 cysteine-rich motif
OG0005963	2	3	4	1	1	1	1	1	NA
OG0005998	5	2	3	1	1	1	1	1	Sulfotransferase family
OG0006007	2	3	3	1	1	1	1	1	NA
OG0006021	2	5	4	1	1	1	0	0	NA
OG0006024	2	2	2	1	1	1	1	0	zinc-RING finger domain
OG0006063	3	4	2	1	1	1	1	1	NA
OG0006064	2	2	2	1	1	1	1	1	WH2 motif
OG0006078	2	2	2	0	1	0	1	1	Type III pantothenate kinase
OG0006082	7	2	2	0	1	0	1	0	PHD-finger
OG0006083	3	5	5	0	1	0	0	1	Right handed beta helix region
OG0006092	5	4	2	0	1	1	1	1	NA
OG0006293	4	2	3	1	1	1	1	0	NA
OG0006337	2	2	2	1	1	0	1	1	Protein of unknown function (DUF1997)
OG0006352	2	2	2	1	1	1	1	1	NA
OG0006374	3	2	3	1	1	0	0	1	Leucine Rich repeat
OG0006375	2	5	2	1	1	1	1	1	NA
OG0006383	4	3	3	1	1	1	1	0	NA
OG0006419	4	4	4	1	0	1	0	0	NA
OG0006445	2	2	2	1	1	1	0	1	WD domain, G-beta repeat
OG0006549	3	4	5	0	0	0	1	1	Myb-like DNA-binding domain
OG0006696	2	5	2	1	1	0	0	0	NA
OG0006812	2	2	3	1	0	0	0	0	4Fe-4S single cluster domain
OG0006813	2	2	4	1	1	1	0	0	NA
OG0006850	2	2	2	1	1	1	1	1	NA
OG0006899	2	3	5	1	1	0	1	0	Ubiquitin-2 like Rad60 SUMO-like
OG0006918	2	2	3	1	1	1	1	1	Glycosyl transferase family
OG0006984	3	4	4	0	1	0	0	1	NA
OG0007200	3	5	3	1	0	0	0	0	Leucine rich repeat
OG0007238	2	3	2	1	1	1	1	1	NA
OG0007276	2	2	2	1	1	1	1	0	NA
OG0007316	2	2	2	1	1	0	1	1	NA
OG0007332	2	2	2	1	1	1	1	1	CRAL/TRIO domain
OG0007364	2	2	3	1	1	1	1	1	Bromodomain
OG0007381	2	2	3	1	1	1	1	1	L-rhamnose-proton symport protein (RhaT)
OG0007415	2	6	3	1	0	0	0	0	NA
OG0007439	2	2	2	1	1	1	1	1	NA
OG0007478	2	2	2	1	1	1	1	1	NA
OG0007484	3	2	2	1	1	1	1	1	NA
OG0007486	2	5	3	1	0	0	1	0	NA
OG0007702	2	2	3	1	1	0	1	1	Endonuclease/Exonuclease/phosphatase family
OG0007742	2	4	3	1	1	0	0	0	NA
OG0007765	6	2	2	1	0	0	0	0	NA
OG0007829	2	3	2	1	1	0	1	1	PX domain
OG0007861	2	2	2	1	1	1	1	0	NA
OG0007929	2	2	2	1	1	1	1	1	Right handed beta helix region
OG0007961	2	2	2	1	1	1	1	0	Uncharacterised protein family, YAP/Alf4/glomulin
OG0007998	2	2	2	1	1	1	1	1	Electron transfer DM13
OG0008013	2	2	2	1	1	0	1	1	NA
OG0008055	2	3	2	1	0	1	1	1	NA
OG0008073	2	2	2	1	1	1	1	1	NA
OG0008125	2	4	3	0	1	1	0	0	NA
OG0008149	3	5	2	0	0	1	0	0	Sulfotransferase domain
OG0008170	4	3	3	0	0	0	0	1	NA
OG0008174	2	3	3	0	0	0	0	1	Kinesin motor domain
OG0008397	2	2	2	1	1	1	0	0	NA
OG0008462	2	2	2	1	1	1	0	1	NA
OG0008613	2	2	2	1	1	1	1	0	NA
OG0008696	2	2	2	1	1	1	1	0	PQ loop repeat
OG0008767	2	2	2	1	1	1	1	0	NA
OG0008769	2	2	2	1	1	1	0	1	EsV-1-7 cysteine-rich motif
OG0008845	2	2	2	0	1	1	1	0	LNR domain
OG0008854	2	2	2	0	1	1	1	1	NA
OG0008898	3	2	3	0	0	1	1	0	Tetratricopeptide repeat
OG0008906	2	2	2	0	0	1	0	0	NA
OG0008917	2	4	3	0	0	0	0	1	NA
OG0009716	2	2	2	0	0	1	1	1	Phloem protein 2
OG0009722	2	3	2	0	0	1	0	0	FYVE zinc finger
OG0009754	2	4	2	0	0	0	1	0	Chlamydia polymorphic membrane protein (Chlamydia_PMP) repeat
OG0011545	2	2	2	0	0	1	0	0	NA
OG0011597	2	2	2	0	0	0	1	0	NA

## Sheet: Table S8
Table S8. Assigned Orthologous Groups (OGs) in Sargassum using OrthoFinder v2.5.2 and Count with the Dollo parsimony principle analyses.
Sargassum clade		S. thunbergii Kr		S. fusiforme clade		S. fusiforme Kr		S. fusiforme Ch
Gain	loss	Gain	loss	Gain	loss	Gain	loss	Gain	loss
OG0000659	OG0000083	OG0003047	OG0000068	OG0003647	OG0000248	OG0006559	OG0000068	OG0005392	OG0000011
OG0001525	OG0000161	OG0008203	OG0000176	OG0007534	OG0002527	OG0007014	OG0000246	OG0007532	OG0000076
OG0001603	OG0000210	OG0008204	OG0000274	OG0007536	OG0002599	OG0007548	OG0000274	OG0008907	OG0000099
OG0001604	OG0000211	OG0009779	OG0000598	OG0008176	OG0002755	OG0007552	OG0000810	OG0010657	OG0000114
OG0001761	OG0000249	OG0009780	OG0000669	OG0008177	OG0002815	OG0008194	OG0001060	OG0011582	OG0000119
OG0001762	OG0000254	OG0009781	OG0000810	OG0009752	OG0004285	OG0008927	OG0001074	OG0011595	OG0000142
OG0002135	OG0000277	OG0010723	OG0001109	OG0010682	OG0005063	OG0010707	OG0001109	OG0012616	OG0000230
OG0002523	OG0000315	OG0010725	OG0001149	OG0010692	OG0005090	OG0010722	OG0001204	OG0013905	OG0000234
OG0002524	OG0000392	OG0010726	OG0001155	OG0011599	OG0005678	OG0011642	OG0001337	OG0013909	OG0000241
OG0003044	OG0000423	OG0011669	OG0001204	OG0012609	OG0006076	OG0011644	OG0001345	OG0013948	OG0000362
OG0003344	OG0000592	OG0011670	OG0001236	OG0012624	OG0006353	OG0011650	OG0001430	OG0015730	OG0000408
OG0003645	OG0000665	OG0011671	OG0001270	OG0012630	OG0006708	OG0011653	OG0001495	OG0015745	OG0000434
OG0003646	OG0000820	OG0011672	OG0001299	OG0012654	OG0006716	OG0011654	OG0001497	OG0015751	OG0000552
OG0003929	OG0000863	OG0012714	OG0001304	OG0012658	OG0007016	OG0012679	OG0001760	OG0015774	OG0000583
OG0003930	OG0000969	OG0012715	OG0001317	OG0012674	OG0007156	OG0012688	OG0001890	OG0015817	OG0000628
OG0003931	OG0000972	OG0012716	OG0001337	OG0013893	OG0007341	OG0012690	OG0001980	OG0015828	OG0000794
OG0004476	OG0001030	OG0012717	OG0001351	OG0013914	OG0007390	OG0012695	OG0001995	OG0015839	OG0000868
OG0004477	OG0001031	OG0012718	OG0001400	OG0013937	OG0007521	OG0012700	OG0002136	OG0015859	OG0000915
OG0004479	OG0001034	OG0012719	OG0001487	OG0013943	OG0008106	OG0012705	OG0002319	OG0018566	OG0001024
OG0004481	OG0001062	OG0012720	OG0001495	OG0013947	OG0008205	OG0012713	OG0002357	OG0018576	OG0001150
OG0004756	OG0001063	OG0014070	OG0001497	OG0013950	OG0008869	OG0014021	OG0002370	OG0018605	OG0001156
OG0005389	OG0001064	OG0014071	OG0001499	OG0013957	OG0008891	OG0014023	OG0002525	OG0018609	OG0001178
OG0005396	OG0001101	OG0014072	OG0001683	OG0013958	OG0009270	OG0014025	OG0002526	OG0018615	OG0001180
OG0006104	OG0001187	OG0014074	OG0001793	OG0013967	OG0009453	OG0014026	OG0002550	OG0018667	OG0001231
OG0006105	OG0001207	OG0014077	OG0001811	OG0013973	OG0009529	OG0014028	OG0002567	OG0018671	OG0001286
OG0006106	OG0001258	OG0015974	OG0001826	OG0013975	OG0009649	OG0014029	OG0002637	OG0018703	OG0001400
OG0006107	OG0001321	OG0015975	OG0001958	OG0013988	OG0010155	OG0014030	OG0002655	OG0018721	OG0001422
OG0006110	OG0001454	OG0015976	OG0001982	OG0013990	OG0010469	OG0014031	OG0002741	OG0018742	OG0001453
OG0006548	OG0001455	OG0015977	OG0001995	OG0013991	OG0010505	OG0014032	OG0002753	OG0018794	OG0001591
OG0006551	OG0001524	OG0015978	OG0002045	OG0014000	OG0010724	OG0014036	OG0002754	OG0018813	OG0001604
OG0006560	OG0001526	OG0015979	OG0002105	OG0014007	OG0011309	OG0014038	OG0003042	OG0018921	OG0001649
OG0006561	OG0001682	OG0015980	OG0002136	OG0014011	OG0012277	OG0014053	OG0003043	OG0018931	OG0001670
OG0007006	OG0001764	OG0015981	OG0002156	OG0014014	OG0012287	OG0014058	OG0003071	OG0018932	OG0001763
OG0007007	OG0001765	OG0015983	OG0002158	OG0014015	OG0012372	OG0014068	OG0003113	OG0018961	OG0001857
OG0007009	OG0001971	OG0015986	OG0002160	OG0014017	OG0012404	OG0015907	OG0003190	OG0018967	OG0001926
OG0007010	OG0001992	OG0015987	OG0002253	OG0015703	OG0012411	OG0015909	OG0003342	OG0023776	OG0002137
OG0007011	OG0002181	OG0019164	OG0002257	OG0015716	OG0012442	OG0015910	OG0003343	OG0023778	OG0002320
OG0007012	OG0002316	OG0019165	OG0002319	OG0015724	OG0012452	OG0015911	OG0003402	OG0023780	OG0002577
OG0007528	OG0002317	OG0019166	OG0002320	OG0015773	OG0012467	OG0015912	OG0003423	OG0023788	OG0002579
OG0007531	OG0002385	OG0019167	OG0002341	OG0015782	OG0012479	OG0015915	OG0003426	OG0023806	OG0002588
OG0007533	OG0002453	OG0019168	OG0002525	OG0015787	OG0012488	OG0015916	OG0003497	OG0023807	OG0002851
OG0007538	OG0002558	OG0019170	OG0002526	OG0015797	OG0012496	OG0015918	OG0003513	OG0023833	OG0003041
OG0007539	OG0002632	OG0019171	OG0002582	OG0015802	OG0012721	OG0015920	OG0003609	OG0023848	OG0003252
OG0007545	OG0002757	OG0019172	OG0002625	OG0015814	OG0013814	OG0015921	OG0003648	OG0023859	OG0003344
OG0007546	OG0002861	OG0019173	OG0002691	OG0015821	OG0014073	OG0015922	OG0003819	OG0023877	OG0003345
OG0007549	OG0003048	OG0019174	OG0002712	OG0015822	OG0014075	OG0015928	OG0003842	OG0023882	OG0003400
OG0007550	OG0003081	OG0019176	OG0002741	OG0015825	OG0014076	OG0015929	OG0003872	OG0023884	OG0003594
OG0008167	OG0003095	OG0019177	OG0002753	OG0015826	OG0015414	OG0015948	OG0003876	OG0023894	OG0003596
OG0008168	OG0003192	OG0019178	OG0002754	OG0015827	OG0015460	OG0015954	OG0003910	OG0023906	OG0003633
OG0008169	OG0003337	OG0019179	OG0002783	OG0015838	OG0015497	OG0015958	OG0003923	OG0023920	OG0003649
OG0008171	OG0003438	OG0019180	OG0002800	OG0015840	OG0015512	OG0015962	OG0003927	OG0023929	OG0003729
OG0008173	OG0003508	OG0019186	OG0002812	OG0015849	OG0015522	OG0019012	OG0004058	OG0023936	OG0003742
OG0008175	OG0003644	OG0019187	OG0002820	OG0015854	OG0015579	OG0019013	OG0004142	OG0023947	OG0003745
OG0008181	OG0003880	OG0019189	OG0002841	OG0015855	OG0015607	OG0019015	OG0004172	OG0023956	OG0003931
OG0008182	OG0003921	OG0019190	OG0002856	OG0015858	OG0015614	OG0019020	OG0004312	OG0023962	OG0003932
OG0008184	OG0003928	OG0019191	OG0002918	OG0015875	OG0015982	OG0019021	OG0004471	OG0023988	OG0003933
OG0008185	OG0003974	OG0019192	OG0002942	OG0015876	OG0015984	OG0019026	OG0004635	OG0023993	OG0003998
OG0008188	OG0004007	OG0019193	OG0002950	OG0015884	OG0015985	OG0019027	OG0004665	OG0023994	OG0004004
OG0008189	OG0004157	OG0019197	OG0002965	OG0015890	OG0015988	OG0019028	OG0004679	OG0023997	OG0004160
OG0008190	OG0004181	OG0019198	OG0002966	OG0015898	OG0018163	OG0019031	OG0004740	OG0024034	OG0004165
OG0008191	OG0004188	OG0019199	OG0002977	OG0015904	OG0018347	OG0019033	OG0004751	OG0024036	OG0004174
OG0008193	OG0004244	OG0019200	OG0002989	OG0018529	OG0018390	OG0019035	OG0004754	OG0024038	OG0004226
OG0008196	OG0004383	OG0019201	OG0003002	OG0018538	OG0019169	OG0019037	OG0004938	OG0024042	OG0004230
OG0008197	OG0004454	OG0019203	OG0003026	OG0018541	OG0019175	OG0019038	OG0004990	OG0024044	OG0004237
OG0008201	OG0004473	OG0019205	OG0003042	OG0018552	OG0019181	OG0019039	OG0005003	OG0024063	OG0004262
OG0008908	OG0004474	OG0019206	OG0003043	OG0018562	OG0019182	OG0019042	OG0005041	OG0024077	OG0004379
OG0008909	OG0004546	OG0024789	OG0003071	OG0018567	OG0019183	OG0019043	OG0005066	OG0024080	OG0004439
OG0008910	OG0004551	OG0024790	OG0003076	OG0018568	OG0019184	OG0019045	OG0005081	OG0024090	OG0004481
OG0008911	OG0004605	OG0024791	OG0003134	OG0018578	OG0019185	OG0019046	OG0005088	OG0024094	OG0004588
OG0008912	OG0004614	OG0024792	OG0003168	OG0018599	OG0019188	OG0019050	OG0005388	OG0024102	OG0004620
OG0008915	OG0004621	OG0024793	OG0003177	OG0018608	OG0019194	OG0019051	OG0005394	OG0024106	OG0004697
OG0008916	OG0004627	OG0024794	OG0003302	OG0018622	OG0019195	OG0019052	OG0005395	OG0024107	OG0004736
OG0008918	OG0004636	OG0024797	OG0003309	OG0018633	OG0019196	OG0019054	OG0005525	OG0024122	OG0004750
OG0008919	OG0004680	OG0024798	OG0003339	OG0018637	OG0019202	OG0019056	OG0005536	OG0024128	OG0004756
OG0008920	OG0004701	OG0024799	OG0003342	OG0018638	OG0019204	OG0019060	OG0005624	OG0024143	OG0004757
OG0008921	OG0004744	OG0024800	OG0003343	OG0018643	OG0023363	OG0019062	OG0005722	OG0024146	OG0005038
OG0008926	OG0004746	OG0024802	OG0003400	OG0018646	OG0023764	OG0019065	OG0005807	OG0024149	OG0005064
OG0008928	OG0004755	OG0024803	OG0003402	OG0018665	OG0024795	OG0019073	OG0005811	OG0024150	OG0005067
OG0009735	OG0004760	OG0024804	OG0003439	OG0018688	OG0024796	OG0019074	OG0005853	OG0024153	OG0005089
OG0009736	OG0004800	OG0024805	OG0003469	OG0018701	OG0024801	OG0019075	OG0005949	OG0024155	OG0005262
OG0009737	OG0004804	OG0024806	OG0003474	OG0018702	OG0024812	OG0019076	OG0006100	OG0024168	OG0005316
OG0009740	OG0004809	OG0024807	OG0003487	OG0018712	OG0024828	OG0019078	OG0006109	OG0024183	OG0005320
OG0009741	OG0004864	OG0024808	OG0003498	OG0018724	OG0024829	OG0019081	OG0006213	OG0024196	OG0005350
OG0009742	OG0004895	OG0024809	OG0003518	OG0018732	OG0024832	OG0019083	OG0006285	OG0024198	OG0005370
OG0009744	OG0004915	OG0024810	OG0003530	OG0018734	OG0024844	OG0019084	OG0006396	OG0024211	OG0005396
OG0009746	OG0004917	OG0024811	OG0003531	OG0018741	OG0024845	OG0019090	OG0006398	OG0024212	OG0005475
OG0009747	OG0004965	OG0024813	OG0003547	OG0018747	OG0024846	OG0019096	OG0006420	OG0024222	OG0005484
OG0009748	OG0005026	OG0024814	OG0003553	OG0018749	OG0024851	OG0019097	OG0006514	OG0024225	OG0005513
OG0009749	OG0005045	OG0024815	OG0003593	OG0018750	OG0024866	OG0019098	OG0006547	OG0024239	OG0005705
OG0009751	OG0005070	OG0024816	OG0003596	OG0018757		OG0019106	OG0006556	OG0024240	OG0005720
OG0009755	OG0005071	OG0024817	OG0003610	OG0018758		OG0019111	OG0006557	OG0024246	OG0005728
OG0009756	OG0005072	OG0024818	OG0003638	OG0018762		OG0019132	OG0006844	OG0024247	OG0005729
OG0009757	OG0005082	OG0024819	OG0003648	OG0018772		OG0019134	OG0006847	OG0024248	OG0005871
OG0009758	OG0005083	OG0024820	OG0003806	OG0018779		OG0019139	OG0006878	OG0024249	OG0006020
OG0009759	OG0005084	OG0024821	OG0003831	OG0018793		OG0019146	OG0006882	OG0024250	OG0006098
OG0009760	OG0005085	OG0024822	OG0003836	OG0018800		OG0019149	OG0006916	OG0024251	OG0006103
OG0009763	OG0005086	OG0024823	OG0003874	OG0018811		OG0019153	OG0006996	OG0024255	OG0006110
OG0009765	OG0005087	OG0024824	OG0003910	OG0018814		OG0019157	OG0006997	OG0024268	OG0006111
OG0009768	OG0005094	OG0024825	OG0003927	OG0018816		OG0024410	OG0007172	OG0024270	OG0006223
OG0009769	OG0005180	OG0024826	OG0003932	OG0018827		OG0024415	OG0007207	OG0024271	OG0006286
OG0009770	OG0005183	OG0024827	OG0003933	OG0018830		OG0024416	OG0007235	OG0024272	OG0006343
OG0009772	OG0005374	OG0024830	OG0003977	OG0018835		OG0024417	OG0007242	OG0024273	OG0006439
OG0009776	OG0005387	OG0024831	OG0003983	OG0018846		OG0024421	OG0007273	OG0024283	OG0006558
OG0009778	OG0005481	OG0024833	OG0003988	OG0018855		OG0024422	OG0007303	OG0024300	OG0006560
OG0010654	OG0005508	OG0024834	OG0004013	OG0018856		OG0024425	OG0007338	OG0024310	OG0006561
OG0010656	OG0005511	OG0024835	OG0004037	OG0018857		OG0024426	OG0007387	OG0024311	OG0006688
OG0010658	OG0005666	OG0024836	OG0004092	OG0018861		OG0024427	OG0007423	OG0024324	OG0006694
OG0010659	OG0005676	OG0024837	OG0004103	OG0018870		OG0024429	OG0007500	OG0024326	OG0006721
OG0010660	OG0005686	OG0024838	OG0004110	OG0018888		OG0024430	OG0007543	OG0024327	OG0006777
OG0010661	OG0005706	OG0024839	OG0004316	OG0018892		OG0024432	OG0007709	OG0024331	OG0006818
OG0010662	OG0005714	OG0024840	OG0004355	OG0018904		OG0024433	OG0007710	OG0024336	OG0006962
OG0010663	OG0005717	OG0024841	OG0004388	OG0018910		OG0024438	OG0007722	OG0024339	OG0007011
OG0010664	OG0005721	OG0024842	OG0004404	OG0018913		OG0024439	OG0007771	OG0024340	OG0007012
OG0010665	OG0005723	OG0024843	OG0004426	OG0018914		OG0024441	OG0007796	OG0024343	OG0007013
OG0010666	OG0005724	OG0024847	OG0004439	OG0018915		OG0024444	OG0007804	OG0024354	OG0007015
OG0010667	OG0005815	OG0024848	OG0004471	OG0018917		OG0024450	OG0007839	OG0024363	OG0007196
OG0010669	OG0005819	OG0024849	OG0004532	OG0018919		OG0024451	OG0007860	OG0024364	OG0007282
OG0010670	OG0005829	OG0024850	OG0004597	OG0018938		OG0024452	OG0007887	OG0024369	OG0007333
OG0010673	OG0005850	OG0024852	OG0004598	OG0018939		OG0024453	OG0007892	OG0024376	OG0007344
OG0010674	OG0005889	OG0024853	OG0004624	OG0018943		OG0024454	OG0007910	OG0024382	OG0007360
OG0010678	OG0005944	OG0024854	OG0004629	OG0018946		OG0024455	OG0007912	OG0024386	OG0007389
OG0010679	OG0005995	OG0024855	OG0004658	OG0018948		OG0024457	OG0007913	OG0024389	OG0007462
OG0010681	OG0006018	OG0024856	OG0004672	OG0018949		OG0024462	OG0007940	OG0024391	OG0007474
OG0010683	OG0006019	OG0024857	OG0004675	OG0018952		OG0024465	OG0008048	OG0024392	OG0007494
OG0010686	OG0006028	OG0024858	OG0004726	OG0018957		OG0024466	OG0008091	OG0024395	OG0007544
OG0010687	OG0006029	OG0024859	OG0004733	OG0018962		OG0024468	OG0008151	OG0024398	OG0007545
OG0010689	OG0006077	OG0024860	OG0004740	OG0018972		OG0024470	OG0008152	OG0024401	OG0007546
OG0010691	OG0006079	OG0024861	OG0004741	OG0018978		OG0024471	OG0008192	OG0024402	OG0007547
OG0010693	OG0006084	OG0024862	OG0004753	OG0018979		OG0024472	OG0008424	OG0024404	OG0007549
OG0010694	OG0006085	OG0024863	OG0004754	OG0018980		OG0024473	OG0008554	OG0024405	OG0007550
OG0010695	OG0006096	OG0024864	OG0004816	OG0018981		OG0024475	OG0008642	OG0024406	OG0007551
OG0010696	OG0006097	OG0024865	OG0004823	OG0018982		OG0024477	OG0008656	OG0024408	OG0007700
OG0010699	OG0006099	OG0024867	OG0004844	OG0018986		OG0024480	OG0008695		OG0007711
OG0010700	OG0006101	OG0024868	OG0004904	OG0018987		OG0024483	OG0008712		OG0007726
OG0010701	OG0006102	OG0024869	OG0004956	OG0018988		OG0024489	OG0008801		OG0007761
OG0010702	OG0006113	OG0024870	OG0004980	OG0018991		OG0024492	OG0008832		OG0007866
OG0010703	OG0006212		OG0004983	OG0018992		OG0024494	OG0008881		OG0008092
OG0010708	OG0006228		OG0005005	OG0018996		OG0024496	OG0008905		OG0008103
OG0010711	OG0006248		OG0005041	OG0019006		OG0024500	OG0008922		OG0008105
OG0010714	OG0006305		OG0005080	OG0019007		OG0024501	OG0008923		OG0008124
OG0010715	OG0006344		OG0005081	OG0023767		OG0024502	OG0008924		OG0008195
OG0010718	OG0006349		OG0005088	OG0023768		OG0024503	OG0009167		OG0008196
OG0010720	OG0006366		OG0005185	OG0023769		OG0024505	OG0009171		OG0008197
OG0010721	OG0006369		OG0005202	OG0023770		OG0024509	OG0009203		OG0008198
OG0011578	OG0006372		OG0005216	OG0023771		OG0024510	OG0009204		OG0008199
OG0011579	OG0006443		OG0005271	OG0023772		OG0024512	OG0009241		OG0008200
OG0011583	OG0006507		OG0005291	OG0023773		OG0024516	OG0009274		OG0008201
OG0011584	OG0006509		OG0005297	OG0023775		OG0024519	OG0009324		OG0008202
OG0011585	OG0006537		OG0005303	OG0023777		OG0024521	OG0009329		OG0008402
OG0011586	OG0006543		OG0005306	OG0023779		OG0024528	OG0009378		OG0008494
OG0011587	OG0006544		OG0005326	OG0023782		OG0024529	OG0009410		OG0008585
OG0011591	OG0006545		OG0005338	OG0023783		OG0024532	OG0009451		OG0008694
OG0011592	OG0006546		OG0005350	OG0023784		OG0024536	OG0009502		OG0008700
OG0011593	OG0006562		OG0005351	OG0023786		OG0024540	OG0009509		OG0008750
OG0011594	OG0006707		OG0005370	OG0023787		OG0024542	OG0009576		OG0008806
OG0011598	OG0006715		OG0005380	OG0023789		OG0024544	OG0009583		OG0008838
OG0011600	OG0006765		OG0005388	OG0023790		OG0024545	OG0009637		OG0008839
OG0011601	OG0006766		OG0005394	OG0023793		OG0024549	OG0009662		OG0008848
OG0011602	OG0006776		OG0005395	OG0023794		OG0024550	OG0009664		OG0008925
OG0011603	OG0006827		OG0005493	OG0023795		OG0024551	OG0009682		OG0008926
OG0011604	OG0006870		OG0005500	OG0023796		OG0024552	OG0009683		OG0008928
OG0011605	OG0006929		OG0005501	OG0023797		OG0024553	OG0009715		OG0009191
OG0011606	OG0006958		OG0005579	OG0023799		OG0024556	OG0009725		OG0009258
OG0011608	OG0006966		OG0005587	OG0023800		OG0024559	OG0009729		OG0009315
OG0011610	OG0006971		OG0005604	OG0023801		OG0024560	OG0009738		OG0009386
OG0011611	OG0006986		OG0005618	OG0023802		OG0024561	OG0009762		OG0009394
OG0011612	OG0006993		OG0005674	OG0023803		OG0024566	OG0009764		OG0009420
OG0011613	OG0006995		OG0005689	OG0023804		OG0024571	OG0009766		OG0009432
OG0011618	OG0006998		OG0005722	OG0023805		OG0024574	OG0009767		OG0009566
OG0011620	OG0006999		OG0005806	OG0023808		OG0024577	OG0010104		OG0009581
OG0011621	OG0007018		OG0005817	OG0023809		OG0024581	OG0010121		OG0009654
OG0011622	OG0007020		OG0005841	OG0023810		OG0024586	OG0010172		OG0009679
OG0011623	OG0007154		OG0005871	OG0023812		OG0024588	OG0010181		OG0009690
OG0011624	OG0007168		OG0005893	OG0023814		OG0024589	OG0010188		OG0009699
OG0011625	OG0007181		OG0005912	OG0023815		OG0024590	OG0010205		OG0009717
OG0011626	OG0007191		OG0005922	OG0023816		OG0024601	OG0010238		OG0009768
OG0011627	OG0007192		OG0005923	OG0023817		OG0024602	OG0010267		OG0009769
OG0011628	OG0007208		OG0005932	OG0023818		OG0024603	OG0010365		OG0009770
OG0011629	OG0007217		OG0005958	OG0023819		OG0024606	OG0010386		OG0009771
OG0011630	OG0007234		OG0005990	OG0023820		OG0024608	OG0010420		OG0009772
OG0011631	OG0007296		OG0005992	OG0023821		OG0024609	OG0010446		OG0009773
OG0011632	OG0007363		OG0006034	OG0023822		OG0024614	OG0010477		OG0009774
OG0011634	OG0007388		OG0006065	OG0023827		OG0024619	OG0010588		OG0009775
OG0011635	OG0007428		OG0006093	OG0023828		OG0024623	OG0010631		OG0009776
OG0011636	OG0007433		OG0006100	OG0023829		OG0024624	OG0010634		OG0009777
OG0011638	OG0007485		OG0006109	OG0023830		OG0024633	OG0010636		OG0009778
OG0011640	OG0007509		OG0006202	OG0023831		OG0024634	OG0010644		OG0010133
OG0011641	OG0007514		OG0006246	OG0023832		OG0024650	OG0010645		OG0010142
OG0011645	OG0007522		OG0006270	OG0023834		OG0024652	OG0010646		OG0010167
OG0011646	OG0007523		OG0006285	OG0023835		OG0024654	OG0010672		OG0010223
OG0011647	OG0007524		OG0006333	OG0023836		OG0024662	OG0010674		OG0010455
OG0011648	OG0007525		OG0006362	OG0023837		OG0024664	OG0010677		OG0010567
OG0011651	OG0007526		OG0006368	OG0023838		OG0024665	OG0010680		OG0010591
OG0011652	OG0007555		OG0006420	OG0023839		OG0024672	OG0010685		OG0010598
OG0011655	OG0007704		OG0006428	OG0023840		OG0024675	OG0010688		OG0010708
OG0011656	OG0007724		OG0006439	OG0023841		OG0024679	OG0010698		OG0010709
OG0011658	OG0007725		OG0006458	OG0023842		OG0024685	OG0010706		OG0010710
OG0011659	OG0007772		OG0006468	OG0023843		OG0024687	OG0011134		OG0010711
OG0011660	OG0007806		OG0006523	OG0023844		OG0024698	OG0011135		OG0010712
OG0011661	OG0007818		OG0006547	OG0023845		OG0024701	OG0011138		OG0010713
OG0011662	OG0007838		OG0006556	OG0023846		OG0024703	OG0011158		OG0010714
OG0011663	OG0007873		OG0006557	OG0023849		OG0024722	OG0011267		OG0010715
OG0011665	OG0007878		OG0006558	OG0023851		OG0024727	OG0011299		OG0010716
OG0011666	OG0007883		OG0006718	OG0023852		OG0024733	OG0011303		OG0010717
OG0011668	OG0007972		OG0006803	OG0023854		OG0024734	OG0011318		OG0010718
OG0012608	OG0007994		OG0006822	OG0023855		OG0024735	OG0011328		OG0010719
OG0012610	OG0008037		OG0006849	OG0023856		OG0024748	OG0011334		OG0010720
OG0012617	OG0008038		OG0006867	OG0023857		OG0024752	OG0011392		OG0010721
OG0012618	OG0008039		OG0006868	OG0023858		OG0024753	OG0011432		OG0011149
OG0012619	OG0008111		OG0006875	OG0023860		OG0024760	OG0011445		OG0011160
OG0012620	OG0008138		OG0006916	OG0023861		OG0024761	OG0011447		OG0011269
OG0012621	OG0008150		OG0006933	OG0023862		OG0024771	OG0011463		OG0011279
OG0012623	OG0008153		OG0006983	OG0023863		OG0024785	OG0011487		OG0011300
OG0012625	OG0008154		OG0006988	OG0023864		OG0024786	OG0011510		OG0011312
OG0012627	OG0008155		OG0006996	OG0023865			OG0011556		OG0011324
OG0012628	OG0008156		OG0006997	OG0023866			OG0011562		OG0011383
OG0012629	OG0008157		OG0007001	OG0023868			OG0011572		OG0011500
OG0012631	OG0008158		OG0007002	OG0023869			OG0011617		OG0011518
OG0012634	OG0008159		OG0007008	OG0023870			OG0011636		OG0011522
OG0012637	OG0008160		OG0007150	OG0023871			OG0011637		OG0011547
OG0012641	OG0008161		OG0007155	OG0023872			OG0012265		OG0011560
OG0012644	OG0008162		OG0007213	OG0023873			OG0012312		OG0011643
OG0012646	OG0008163		OG0007233	OG0023874			OG0012318		OG0011645
OG0012647	OG0008164		OG0007235	OG0023875			OG0012344		OG0011646
OG0012649	OG0008166		OG0007241	OG0023876			OG0012367		OG0011647
OG0012650	OG0008209		OG0007242	OG0023878			OG0012376		OG0011648
OG0012652	OG0008394		OG0007274	OG0023879			OG0012398		OG0011649
OG0012653	OG0008500		OG0007283	OG0023880			OG0012400		OG0011651
OG0012655	OG0008545		OG0007303	OG0023885			OG0012448		OG0011652
OG0012656	OG0008561		OG0007397	OG0023887			OG0012458		OG0011655
OG0012657	OG0008587		OG0007403	OG0023889			OG0012461		OG0011656
OG0012659	OG0008589		OG0007407	OG0023891			OG0012484		OG0011657
OG0012660	OG0008600		OG0007408	OG0023892			OG0012486		OG0011658
OG0012661	OG0008609		OG0007429	OG0023896			OG0012513		OG0011659
OG0012662	OG0008652		OG0007469	OG0023897			OG0012534		OG0011660
OG0012663	OG0008670		OG0007500	OG0023899			OG0012575		OG0011661
OG0012667	OG0008678		OG0007535	OG0023900			OG0012582		OG0011662
OG0012668	OG0008687		OG0007543	OG0023901			OG0012583		OG0011663
OG0012669	OG0008698		OG0007547	OG0023902			OG0012591		OG0011664
OG0012673	OG0008706		OG0007770	OG0023903			OG0012596		OG0011665
OG0012675	OG0008729		OG0007771	OG0023907			OG0012600		OG0011666
OG0012676	OG0008739		OG0007795	OG0023909			OG0012607		OG0011667
OG0012677	OG0008780		OG0007839	OG0023910			OG0012613		OG0011668
OG0012678	OG0008825		OG0007848	OG0023911			OG0012615		OG0012302
OG0012680	OG0008835		OG0007877	OG0023912			OG0012626		OG0012330
OG0012681	OG0008844		OG0007964	OG0023914			OG0012627		OG0012335
OG0012684	OG0008855		OG0007965	OG0023915			OG0012628		OG0012337
OG0012685	OG0008856		OG0007997	OG0023916			OG0012661		OG0012341
OG0012686	OG0008857		OG0008001	OG0023917			OG0012665		OG0012361
OG0012689	OG0008871		OG0008005	OG0023918			OG0012671		OG0012403
OG0012691	OG0008894		OG0008006	OG0023919			OG0013577		OG0012406
OG0012692	OG0008899		OG0008025	OG0023921			OG0013580		OG0012408
OG0012694	OG0008901		OG0008026	OG0023923			OG0013671		OG0012485
OG0012696	OG0008902		OG0008048	OG0023924			OG0013689		OG0012514
OG0012697	OG0008903		OG0008092	OG0023925			OG0013765		OG0012556
OG0012698	OG0008904		OG0008134	OG0023926			OG0013781		OG0012576
OG0012699	OG0008929		OG0008151	OG0023928			OG0013786		OG0012579
OG0012701	OG0008934		OG0008152	OG0023932			OG0013845		OG0012602
OG0012702	OG0008935		OG0008183	OG0023933			OG0013876		OG0012676
OG0012704	OG0008936		OG0008199	OG0023934			OG0013879		OG0012677
OG0012706	OG0008941		OG0008388	OG0023935			OG0013906		OG0012678
OG0012707	OG0009160		OG0008402	OG0023937			OG0013910		OG0012680
OG0012710	OG0009169		OG0008422	OG0023938			OG0013931		OG0012681
OG0012711	OG0009194		OG0008424	OG0023939			OG0013939		OG0012682
OG0012712	OG0009216		OG0008427	OG0023940			OG0013956		OG0012683
OG0013891	OG0009229		OG0008431	OG0023941			OG0013969		OG0012684
OG0013895	OG0009239		OG0008566	OG0023942			OG0013976		OG0012685
OG0013898	OG0009284		OG0008593	OG0023943			OG0013986		OG0012686
OG0013900	OG0009331		OG0008610	OG0023944			OG0014003		OG0012687
OG0013902	OG0009342		OG0008654	OG0023945			OG0014012		OG0012689
OG0013903	OG0009351		OG0008667	OG0023946			OG0014013		OG0012691
OG0013906	OG0009399		OG0008683	OG0023948			OG0014016		OG0012692
OG0013907	OG0009419		OG0008717	OG0023949			OG0014018		OG0012693
OG0013908	OG0009426		OG0008724	OG0023950			OG0015397		OG0012694
OG0013910	OG0009440		OG0008727	OG0023951			OG0015398		OG0012696
OG0013916	OG0009456		OG0008732	OG0023952			OG0015423		OG0012697
OG0013917	OG0009478		OG0008747	OG0023953			OG0015471		OG0012698
OG0013919	OG0009537		OG0008770	OG0023957			OG0015473		OG0012699
OG0013920	OG0009543		OG0008838	OG0023958			OG0015495		OG0012701
OG0013921	OG0009545		OG0008842	OG0023959			OG0015509		OG0012702
OG0013922	OG0009549		OG0008881	OG0023960			OG0015528		OG0012703
OG0013923	OG0009603		OG0008893	OG0023961			OG0015615		OG0012704
OG0013924	OG0009619		OG0008905	OG0023963			OG0015639		OG0012706
OG0013927	OG0009631		OG0008922	OG0023964			OG0015657		OG0012707
OG0013928	OG0009635		OG0008923	OG0023966			OG0015659		OG0012708
OG0013930	OG0009667		OG0008924	OG0023967			OG0015671		OG0012709
OG0013932	OG0009669		OG0008925	OG0023968			OG0015675		OG0012710
OG0013934	OG0009670		OG0009196	OG0023969			OG0015691		OG0012711
OG0013936	OG0009671		OG0009201	OG0023970			OG0015693		OG0012712
OG0013938	OG0009672		OG0009204	OG0023971			OG0015704		OG0013595
OG0013940	OG0009673		OG0009286	OG0023972			OG0015705		OG0013611
OG0013941	OG0009702		OG0009329	OG0023976			OG0015711		OG0013619
OG0013944	OG0009708		OG0009330	OG0023977			OG0015732		OG0013638
OG0013945	OG0009714		OG0009420	OG0023978			OG0015741		OG0013701
OG0013946	OG0009721		OG0009447	OG0023979			OG0015742		OG0013730
OG0013949	OG0009723		OG0009450	OG0023981			OG0015764		OG0013753
OG0013951	OG0009724		OG0009451	OG0023982			OG0015806		OG0013754
OG0013953	OG0009726		OG0009458	OG0023984			OG0015807		OG0013766
OG0013955	OG0009727		OG0009479	OG0023987			OG0015811		OG0013779
OG0013956	OG0009728		OG0009516	OG0023991			OG0015818		OG0013790
OG0013959	OG0009730		OG0009519	OG0023998			OG0015820		OG0013807
OG0013960	OG0009732		OG0009528	OG0023999			OG0015847		OG0013824
OG0013961	OG0009733		OG0009557	OG0024000			OG0015852		OG0014019
OG0013962	OG0009734		OG0009567	OG0024004			OG0015865		OG0014020
OG0013964	OG0009784		OG0009568	OG0024006			OG0015867		OG0014022
OG0013969	OG0009787		OG0009629	OG0024007			OG0015869		OG0014024
OG0013970	OG0009790		OG0009637	OG0024010			OG0015870		OG0014027
OG0013972	OG0009793		OG0009640	OG0024011			OG0015872		OG0014033
OG0013978	OG0009794		OG0009653	OG0024013			OG0015874		OG0014034
OG0013980	OG0009797		OG0009654	OG0024016			OG0015879		OG0014035
OG0013982	OG0009799		OG0009699	OG0024017			OG0015882		OG0014037
OG0013983	OG0009800		OG0009725	OG0024018			OG0015887		OG0014039
OG0013984	OG0010107		OG0009729	OG0024019			OG0015896		OG0014040
OG0013987	OG0010113		OG0009731	OG0024020			OG0015900		OG0014041
OG0013989	OG0010114		OG0009750	OG0024021			OG0015902		OG0014042
OG0013992	OG0010117		OG0009762	OG0024022			OG0018324		OG0014043
OG0013993	OG0010130		OG0009764	OG0024023			OG0018340		OG0014044
OG0013994	OG0010178		OG0009766	OG0024024			OG0018350		OG0014045
OG0013995	OG0010215		OG0009767	OG0024025			OG0018353		OG0014046
OG0013996	OG0010217		OG0010135	OG0024026			OG0018389		OG0014047
OG0013997	OG0010286		OG0010164	OG0024027			OG0018395		OG0014048
OG0013998	OG0010293		OG0010180	OG0024029			OG0018399		OG0014049
OG0013999	OG0010294		OG0010184	OG0024030			OG0018432		OG0014050
OG0014002	OG0010297		OG0010190	OG0024032			OG0018443		OG0014051
OG0014004	OG0010306		OG0010205	OG0024035			OG0018444		OG0014052
OG0014006	OG0010321		OG0010244	OG0024037			OG0018445		OG0014054
OG0014008	OG0010325		OG0010264	OG0024039			OG0018449		OG0014055
OG0014009	OG0010392		OG0010280	OG0024040			OG0018465		OG0014056
OG0014010	OG0010403		OG0010302	OG0024041			OG0018467		OG0014057
OG0014019	OG0010414		OG0010335	OG0024043			OG0018470		OG0014059
OG0014020	OG0010427		OG0010337	OG0024045			OG0018482		OG0014060
OG0014022	OG0010431		OG0010340	OG0024047			OG0018483		OG0014061
OG0014024	OG0010439		OG0010378	OG0024049			OG0018484		OG0014062
OG0014027	OG0010482		OG0010419	OG0024050			OG0018487		OG0014063
OG0014033	OG0010501		OG0010428	OG0024051			OG0018488		OG0014064
OG0014034	OG0010546		OG0010450	OG0024052			OG0018489		OG0014065
OG0014037	OG0010557		OG0010462	OG0024053			OG0018495		OG0014066
OG0014039	OG0010558		OG0010522	OG0024054			OG0018580		OG0014067
OG0014040	OG0010559		OG0010569	OG0024055			OG0018584		OG0014069
OG0014043	OG0010560		OG0010631	OG0024057			OG0018618		OG0015457
OG0014044	OG0010561		OG0010634	OG0024058			OG0018624		OG0015463
OG0014045	OG0010575		OG0010636	OG0024059			OG0018644		OG0015517
OG0014046	OG0010579		OG0010644	OG0024061			OG0018655		OG0015555
OG0014047	OG0010611		OG0010645	OG0024064			OG0018696		OG0015560
OG0014048	OG0010623		OG0010646	OG0024065			OG0018709		OG0015587
OG0014050	OG0010628		OG0010672	OG0024066			OG0018746		OG0015696
OG0014051	OG0010630		OG0010677	OG0024067			OG0018754		OG0015905
OG0014052	OG0010632		OG0010680	OG0024072			OG0018765		OG0015906
OG0014054	OG0010633		OG0010685	OG0024074			OG0018770		OG0015908
OG0014055	OG0010635		OG0010697	OG0024076			OG0018778		OG0015913
OG0014056	OG0010637		OG0010698	OG0024078			OG0018781		OG0015914
OG0014060	OG0010638		OG0010706	OG0024079			OG0018787		OG0015917
OG0014061	OG0010639		OG0010713	OG0024081			OG0018836		OG0015919
OG0014063	OG0010640		OG0010719	OG0024082			OG0018841		OG0015923
OG0014064	OG0010641		OG0011134	OG0024083			OG0018842		OG0015924
OG0014066	OG0010642		OG0011141	OG0024084			OG0018847		OG0015925
OG0014069	OG0010643		OG0011148	OG0024085			OG0018850		OG0015926
OG0015704	OG0010647		OG0011149	OG0024087			OG0018851		OG0015927
OG0015707	OG0010648		OG0011161	OG0024088			OG0018859		OG0015930
OG0015709	OG0010649		OG0011182	OG0024089			OG0018865		OG0015931
OG0015710	OG0010731		OG0011222	OG0024091			OG0018878		OG0015932
OG0015713	OG0010740		OG0011224	OG0024092			OG0018880		OG0015933
OG0015714	OG0010744		OG0011240	OG0024093			OG0018882		OG0015934
OG0015715	OG0011128		OG0011269	OG0024095			OG0018903		OG0015935
OG0015717	OG0011133		OG0011271	OG0024096			OG0018909		OG0015936
OG0015719	OG0011154		OG0011277	OG0024097			OG0018951		OG0015937
OG0015720	OG0011162		OG0011282	OG0024098			OG0018970		OG0015938
OG0015721	OG0011166		OG0011302	OG0024099			OG0018973		OG0015939
OG0015722	OG0011176		OG0011306	OG0024101			OG0018984		OG0015940
OG0015726	OG0011178		OG0011323	OG0024104			OG0018993		OG0015941
OG0015728	OG0011181		OG0011325	OG0024105			OG0018994		OG0015942
OG0015731	OG0011183		OG0011332	OG0024108			OG0019000		OG0015943
OG0015733	OG0011187		OG0011333	OG0024109			OG0019003		OG0015944
OG0015734	OG0011198		OG0011352	OG0024110			OG0019005		OG0015945
OG0015735	OG0011207		OG0011363	OG0024111			OG0019008		OG0015946
OG0015736	OG0011212		OG0011370	OG0024112			OG0019009		OG0015947
OG0015737	OG0011226		OG0011392	OG0024113			OG0019010		OG0015949
OG0015738	OG0011234		OG0011418	OG0024114			OG0023394		OG0015950
OG0015744	OG0011242		OG0011425	OG0024115			OG0023569		OG0015951
OG0015746	OG0011246		OG0011433	OG0024116			OG0023600		OG0015952
OG0015747	OG0011248		OG0011445	OG0024117			OG0023653		OG0015953
OG0015749	OG0011255		OG0011463	OG0024119			OG0023656		OG0015955
OG0015752	OG0011281		OG0011471	OG0024121			OG0023663		OG0015956
OG0015753	OG0011283		OG0011483	OG0024126			OG0023664		OG0015957
OG0015754	OG0011313		OG0011513	OG0024127			OG0023669		OG0015959
OG0015755	OG0011321		OG0011515	OG0024129			OG0023679		OG0015960
OG0015757	OG0011339		OG0011532	OG0024130			OG0023680		OG0015961
OG0015759	OG0011342		OG0011556	OG0024131			OG0023686		OG0015963
OG0015760	OG0011348		OG0011560	OG0024132			OG0023694		OG0015964
OG0015761	OG0011365		OG0011562	OG0024134			OG0023697		OG0015965
OG0015763	OG0011368		OG0011572	OG0024135			OG0023709		OG0015966
OG0015764	OG0011386		OG0011580	OG0024136			OG0023716		OG0015967
OG0015765	OG0011401		OG0011581	OG0024137			OG0023717		OG0015968
OG0015767	OG0011405		OG0011615	OG0024138			OG0023721		OG0015969
OG0015768	OG0011424		OG0011637	OG0024140			OG0023722		OG0015970
OG0015770	OG0011426		OG0011639	OG0024141			OG0023724		OG0015971
OG0015772	OG0011429		OG0011649	OG0024142			OG0023725		OG0015972
OG0015775	OG0011430		OG0011657	OG0024145			OG0023728		OG0015973
OG0015776	OG0011438		OG0011667	OG0024147			OG0023731		OG0018297
OG0015777	OG0011440		OG0012275	OG0024148			OG0023732		OG0018346
OG0015778	OG0011448		OG0012280	OG0024151			OG0023733		OG0018363
OG0015779	OG0011449		OG0012293	OG0024152			OG0023774		OG0018385
OG0015781	OG0011452		OG0012308	OG0024154			OG0023781		OG0018406
OG0015783	OG0011459		OG0012335	OG0024156			OG0023785		OG0018511
OG0015785	OG0011465		OG0012336	OG0024157			OG0023791		OG0019011
OG0015786	OG0011466		OG0012337	OG0024158			OG0023792		OG0019014
OG0015791	OG0011469		OG0012341	OG0024161			OG0023798		OG0019016
OG0015792	OG0011490		OG0012347	OG0024162			OG0023811		OG0019017
OG0015794	OG0011508		OG0012348	OG0024163			OG0023813		OG0019018
OG0015795	OG0011512		OG0012356	OG0024164			OG0023823		OG0019019
OG0015799	OG0011534		OG0012365	OG0024167			OG0023824		OG0019022
OG0015801	OG0011544		OG0012376	OG0024169			OG0023825		OG0019023
OG0015803	OG0011551		OG0012399	OG0024170			OG0023826		OG0019024
OG0015807	OG0011554		OG0012408	OG0024171			OG0023847		OG0019025
OG0015808	OG0011555		OG0012412	OG0024172			OG0023850		OG0019029
OG0015809	OG0011557		OG0012419	OG0024173			OG0023853		OG0019030
OG0015810	OG0011559		OG0012450	OG0024174			OG0023867		OG0019032
OG0015812	OG0011561		OG0012451	OG0024175			OG0023881		OG0019034
OG0015816	OG0011563		OG0012457	OG0024176			OG0023883		OG0019036
OG0015818	OG0011564		OG0012494	OG0024177			OG0023886		OG0019040
OG0015819	OG0011565		OG0012511	OG0024179			OG0023888		OG0019041
OG0015823	OG0011566		OG0012513	OG0024180			OG0023890		OG0019044
OG0015824	OG0011567		OG0012556	OG0024182			OG0023893		OG0019047
OG0015829	OG0011568		OG0012572	OG0024184			OG0023895		OG0019048
OG0015830	OG0011569		OG0012582	OG0024185			OG0023898		OG0019049
OG0015831	OG0011570		OG0012583	OG0024186			OG0023904		OG0019053
OG0015833	OG0011571		OG0012591	OG0024187			OG0023905		OG0019055
OG0015834	OG0011573		OG0012596	OG0024188			OG0023908		OG0019057
OG0015835	OG0011574		OG0012600	OG0024189			OG0023913		OG0019058
OG0015836	OG0011677		OG0012607	OG0024190			OG0023922		OG0019059
OG0015837	OG0011684		OG0012613	OG0024191			OG0023927		OG0019061
OG0015841	OG0011687		OG0012635	OG0024194			OG0023930		OG0019063
OG0015842	OG0011688		OG0012651	OG0024195			OG0023931		OG0019064
OG0015843	OG0011690		OG0012665	OG0024197			OG0023954		OG0019066
OG0015844	OG0011696		OG0012671	OG0024200			OG0023955		OG0019067
OG0015845	OG0011699		OG0012682	OG0024201			OG0023965		OG0019068
OG0015846	OG0011700		OG0012693	OG0024202			OG0023973		OG0019069
OG0015847	OG0012264		OG0012708	OG0024205			OG0023974		OG0019070
OG0015848	OG0012284		OG0012709	OG0024206			OG0023975		OG0019071
OG0015850	OG0012285		OG0013582	OG0024208			OG0023980		OG0019072
OG0015851	OG0012292		OG0013591	OG0024209			OG0023983		OG0019077
OG0015853	OG0012298		OG0013597	OG0024210			OG0023985		OG0019079
OG0015856	OG0012305		OG0013639	OG0024213			OG0023986		OG0019080
OG0015857	OG0012306		OG0013655	OG0024215			OG0023989		OG0019082
OG0015863	OG0012307		OG0013659	OG0024216			OG0023990		OG0019085
OG0015864	OG0012313		OG0013664	OG0024217			OG0023992		OG0019086
OG0015865	OG0012317		OG0013671	OG0024218			OG0023995		OG0019087
OG0015866	OG0012320		OG0013680	OG0024220			OG0023996		OG0019088
OG0015868	OG0012325		OG0013708	OG0024221			OG0024001		OG0019089
OG0015870	OG0012326		OG0013734	OG0024223			OG0024002		OG0019091
OG0015871	OG0012327		OG0013761	OG0024224			OG0024003		OG0019092
OG0015873	OG0012328		OG0013766	OG0024226			OG0024005		OG0019093
OG0015877	OG0012342		OG0013784	OG0024229			OG0024008		OG0019094
OG0015878	OG0012349		OG0013787	OG0024230			OG0024009		OG0019095
OG0015879	OG0012357		OG0013790	OG0024232			OG0024012		OG0019099
OG0015880	OG0012368		OG0013807	OG0024233			OG0024014		OG0019100
OG0015881	OG0012373		OG0013813	OG0024235			OG0024015		OG0019101
OG0015887	OG0012384		OG0013821	OG0024237			OG0024028		OG0019102
OG0015888	OG0012391		OG0013823	OG0024238			OG0024031		OG0019103
OG0015889	OG0012394		OG0013824	OG0024243			OG0024033		OG0019104
OG0015891	OG0012401		OG0013845	OG0024244			OG0024046		OG0019105
OG0015892	OG0012402		OG0013876	OG0024245			OG0024048		OG0019107
OG0015893	OG0012413		OG0013879	OG0024252			OG0024056		OG0019108
OG0015894	OG0012420		OG0013896	OG0024253			OG0024060		OG0019109
OG0015895	OG0012421		OG0013918	OG0024254			OG0024062		OG0019110
OG0015896	OG0012423		OG0013929	OG0024256			OG0024068		OG0019112
OG0015897	OG0012426		OG0013939	OG0024257			OG0024069		OG0019113
OG0015899	OG0012427		OG0013965	OG0024258			OG0024070		OG0019114
OG0015901	OG0012428		OG0013974	OG0024259			OG0024071		OG0019115
OG0015903	OG0012431		OG0013976	OG0024260			OG0024073		OG0019116
OG0015906	OG0012432		OG0013981	OG0024261			OG0024075		OG0019117
OG0015908	OG0012434		OG0013986	OG0024262			OG0024086		OG0019118
OG0015913	OG0012443		OG0014003	OG0024263			OG0024100		OG0019119
OG0015914	OG0012449		OG0014012	OG0024264			OG0024103		OG0019120
OG0015919	OG0012456		OG0014013	OG0024265			OG0024118		OG0019121
OG0015923	OG0012468		OG0014016	OG0024266			OG0024120		OG0019122
OG0015926	OG0012471		OG0014018	OG0024267			OG0024123		OG0019123
OG0015927	OG0012474		OG0014041	OG0024274			OG0024124		OG0019124
OG0015930	OG0012476		OG0014042	OG0024275			OG0024125		OG0019125
OG0015931	OG0012481		OG0014057	OG0024276			OG0024133		OG0019126
OG0015932	OG0012482		OG0014059	OG0024277			OG0024139		OG0019127
OG0015933	OG0012487		OG0014065	OG0024278			OG0024144		OG0019128
OG0015934	OG0012500		OG0015397	OG0024279			OG0024159		OG0019129
OG0015936	OG0012501		OG0015416	OG0024280			OG0024160		OG0019130
OG0015938	OG0012502		OG0015435	OG0024281			OG0024165		OG0019131
OG0015939	OG0012541		OG0015455	OG0024285			OG0024166		OG0019133
OG0015940	OG0012542		OG0015464	OG0024286			OG0024178		OG0019135
OG0015941	OG0012559		OG0015466	OG0024287			OG0024181		OG0019136
OG0015943	OG0012563		OG0015473	OG0024288			OG0024192		OG0019137
OG0015944	OG0012578		OG0015492	OG0024290			OG0024193		OG0019138
OG0015945	OG0012581		OG0015495	OG0024291			OG0024199		OG0019140
OG0015950	OG0012584		OG0015555	OG0024292			OG0024203		OG0019141
OG0015951	OG0012585		OG0015589	OG0024293			OG0024204		OG0019142
OG0015952	OG0012589		OG0015596	OG0024295			OG0024207		OG0019143
OG0015953	OG0012590		OG0015599	OG0024296			OG0024214		OG0019144
OG0015955	OG0012592		OG0015615	OG0024298			OG0024219		OG0019145
OG0015957	OG0012593		OG0015620	OG0024301			OG0024227		OG0019147
OG0015959	OG0012594		OG0015647	OG0024302			OG0024228		OG0019148
OG0015960	OG0012595		OG0015657	OG0024303			OG0024231		OG0019150
OG0015961	OG0012597		OG0015659	OG0024304			OG0024234		OG0019151
OG0015963	OG0012598		OG0015671	OG0024305			OG0024236		OG0019152
OG0015964	OG0012599		OG0015675	OG0024306			OG0024241		OG0019154
OG0015967	OG0012601		OG0015691	OG0024307			OG0024242		OG0019155
OG0015968	OG0012725		OG0015693	OG0024308			OG0024269		OG0019156
OG0015971	OG0012729		OG0015706	OG0024314			OG0024282		OG0019158
OG0015972	OG0012732		OG0015711	OG0024315			OG0024284		OG0019159
OG0018524	OG0012740		OG0015742	OG0024316			OG0024289		OG0019160
OG0018525	OG0012747		OG0015743	OG0024317			OG0024294		OG0019161
OG0018526	OG0012751		OG0015748	OG0024318			OG0024297		OG0019162
OG0018527	OG0012752		OG0015762	OG0024320			OG0024299		OG0019163
OG0018528	OG0012753		OG0015771	OG0024321			OG0024309		OG0023471
OG0018530	OG0012761		OG0015804	OG0024322			OG0024312		OG0023520
OG0018531	OG0012762		OG0015806	OG0024323			OG0024313		OG0023735
OG0018532	OG0012763		OG0015820	OG0024325			OG0024319		OG0024411
OG0018533	OG0012765		OG0015832	OG0024332			OG0024328		OG0024412
OG0018534	OG0012769		OG0015852	OG0024333			OG0024329		OG0024413
OG0018535	OG0012781		OG0015861	OG0024334			OG0024330		OG0024414
OG0018536	OG0012782		OG0015869	OG0024335			OG0024355		OG0024418
OG0018537	OG0012783		OG0015872	OG0024337			OG0024356		OG0024419
OG0018539	OG0013584		OG0015882	OG0024338			OG0024358		OG0024420
OG0018540	OG0013600		OG0015886	OG0024341			OG0024360		OG0024423
OG0018542	OG0013629		OG0015900	OG0024342			OG0024361		OG0024424
OG0018543	OG0013631		OG0015902	OG0024344			OG0024367		OG0024428
OG0018544	OG0013635		OG0015905	OG0024345			OG0024370		OG0024431
OG0018545	OG0013644		OG0015917	OG0024346			OG0024375		OG0024434
OG0018546	OG0013645		OG0015925	OG0024347			OG0024377		OG0024435
OG0018547	OG0013656		OG0015942	OG0024348			OG0024380		OG0024436
OG0018548	OG0013666		OG0015956	OG0024349			OG0024390		OG0024437
OG0018549	OG0013668		OG0015965	OG0024350			OG0024394		OG0024440
OG0018550	OG0013672		OG0015973	OG0024351			OG0024400		OG0024442
OG0018551	OG0013673		OG0018297	OG0024352					OG0024443
OG0018553	OG0013681		OG0018313	OG0024353					OG0024445
OG0018554	OG0013687		OG0018324	OG0024357					OG0024446
OG0018555	OG0013709		OG0018340	OG0024359					OG0024447
OG0018556	OG0013713		OG0018350	OG0024362					OG0024448
OG0018557	OG0013717		OG0018363	OG0024365					OG0024449
OG0018558	OG0013721		OG0018366	OG0024366					OG0024456
OG0018559	OG0013723		OG0018376	OG0024368					OG0024458
OG0018560	OG0013725		OG0018385	OG0024371					OG0024459
OG0018563	OG0013733		OG0018389	OG0024372					OG0024460
OG0018564	OG0013742		OG0018399	OG0024373					OG0024461
OG0018565	OG0013758		OG0018406	OG0024374					OG0024463
OG0018569	OG0013772		OG0018432	OG0024378					OG0024464
OG0018570	OG0013773		OG0018443	OG0024379					OG0024467
OG0018571	OG0013776		OG0018444	OG0024381					OG0024469
OG0018572	OG0013780		OG0018445	OG0024383					OG0024474
OG0018573	OG0013783		OG0018449	OG0024384					OG0024476
OG0018574	OG0013785		OG0018465	OG0024385					OG0024478
OG0018575	OG0013789		OG0018467	OG0024387					OG0024479
OG0018577	OG0013800		OG0018470	OG0024388					OG0024481
OG0018579	OG0013802		OG0018482	OG0024393					OG0024482
OG0018580	OG0013809		OG0018483	OG0024396					OG0024484
OG0018581	OG0013825		OG0018484	OG0024397					OG0024485
OG0018583	OG0013829		OG0018487	OG0024399					OG0024486
OG0018584	OG0013830		OG0018488	OG0024403					OG0024487
OG0018585	OG0013832		OG0018489	OG0024407					OG0024488
OG0018586	OG0013848		OG0018495	OG0024409					OG0024490
OG0018587	OG0013855		OG0018511						OG0024491
OG0018588	OG0013857		OG0018561						OG0024493
OG0018589	OG0013861		OG0018582						OG0024495
OG0018590	OG0013862		OG0018660						OG0024497
OG0018591	OG0013863		OG0018709						OG0024498
OG0018592	OG0013866		OG0018733						OG0024499
OG0018593	OG0013867		OG0018778						OG0024504
OG0018594	OG0013868		OG0018787						OG0024506
OG0018595	OG0013869		OG0018819						OG0024507
OG0018596	OG0013870		OG0018842						OG0024508
OG0018597	OG0013871		OG0018860						OG0024511
OG0018598	OG0013872		OG0018899						OG0024513
OG0018600	OG0013873		OG0018909						OG0024514
OG0018601	OG0013874		OG0018964						OG0024515
OG0018602	OG0013875		OG0018970						OG0024517
OG0018603	OG0013877		OG0018977						OG0024518
OG0018604	OG0013878		OG0018984						OG0024520
OG0018606	OG0013880		OG0018990						OG0024522
OG0018607	OG0013881		OG0018993						OG0024523
OG0018610	OG0013882		OG0019005						OG0024524
OG0018611	OG0013883		OG0019008						OG0024525
OG0018612	OG0013884		OG0019009						OG0024526
OG0018613	OG0014078		OG0019010						OG0024527
OG0018614	OG0014101		OG0019041						OG0024530
OG0018616	OG0014112		OG0019059						OG0024531
OG0018617	OG0014115		OG0019067						OG0024533
OG0018618	OG0014117		OG0019070						OG0024534
OG0018619	OG0014119		OG0019085						OG0024535
OG0018620	OG0014121		OG0019158						OG0024537
OG0018621	OG0014128		OG0019163						OG0024538
OG0018623	OG0014130		OG0023394						OG0024539
OG0018624	OG0014136		OG0023471						OG0024541
OG0018625	OG0014140		OG0023520						OG0024543
OG0018626	OG0015393		OG0023569						OG0024546
OG0018627	OG0015413		OG0023600						OG0024547
OG0018628	OG0015424		OG0023653						OG0024548
OG0018629	OG0015425		OG0023656						OG0024554
OG0018630	OG0015432		OG0023663						OG0024555
OG0018631	OG0015437		OG0023664						OG0024557
OG0018632	OG0015438		OG0023669						OG0024558
OG0018634	OG0015448		OG0023679						OG0024562
OG0018635	OG0015459		OG0023680						OG0024563
OG0018636	OG0015462		OG0023686						OG0024564
OG0018639	OG0015472		OG0023694						OG0024565
OG0018640	OG0015483		OG0023697						OG0024567
OG0018641	OG0015484		OG0023709						OG0024568
OG0018642	OG0015506		OG0023716						OG0024569
OG0018644	OG0015510		OG0023717						OG0024570
OG0018645	OG0015534		OG0023721						OG0024572
OG0018647	OG0015542		OG0023722						OG0024573
OG0018648	OG0015543		OG0023724						OG0024575
OG0018649	OG0015562		OG0023725						OG0024576
OG0018650	OG0015563		OG0023728						OG0024578
OG0018651	OG0015564		OG0023731						OG0024579
OG0018652	OG0015565		OG0023732						OG0024580
OG0018653	OG0015570		OG0023733						OG0024582
OG0018654	OG0015572		OG0023735						OG0024583
OG0018655	OG0015576		OG0023774						OG0024584
OG0018656	OG0015577		OG0023791						OG0024585
OG0018657	OG0015592		OG0023847						OG0024587
OG0018658	OG0015595		OG0023853						OG0024591
OG0018659	OG0015602		OG0023888						OG0024592
OG0018661	OG0015605		OG0023895						OG0024593
OG0018662	OG0015608		OG0023913						OG0024594
OG0018663	OG0015611		OG0023930						OG0024595
OG0018664	OG0015648		OG0023931						OG0024596
OG0018666	OG0015652		OG0023975						OG0024597
OG0018668	OG0015655		OG0023980						OG0024598
OG0018669	OG0015656		OG0023995						OG0024599
OG0018670	OG0015664		OG0024008						OG0024600
OG0018672	OG0015665		OG0024015						OG0024604
OG0018673	OG0015668		OG0024028						OG0024605
OG0018674	OG0015669		OG0024046						OG0024607
OG0018675	OG0015670		OG0024075						OG0024610
OG0018676	OG0015673		OG0024100						OG0024611
OG0018677	OG0015674		OG0024123						OG0024612
OG0018678	OG0015678		OG0024309						OG0024613
OG0018679	OG0015679		OG0024312						OG0024615
OG0018680	OG0015680		OG0024313						OG0024616
OG0018681	OG0015681		OG0024328						OG0024617
OG0018682	OG0015682		OG0024329						OG0024618
OG0018683	OG0015683		OG0024330						OG0024620
OG0018684	OG0015684		OG0024355						OG0024621
OG0018685	OG0015685		OG0024356						OG0024622
OG0018686	OG0015686		OG0024361						OG0024625
OG0018687	OG0015687		OG0024375						OG0024626
OG0018689	OG0015688		OG0024394						OG0024627
OG0018690	OG0015689		OG0024400						OG0024628
OG0018691	OG0015690		OG0024435						OG0024629
OG0018692	OG0015692		OG0024482						OG0024630
OG0018693	OG0016003		OG0024490						OG0024631
OG0018694	OG0016005		OG0024491						OG0024632
OG0018695	OG0016008		OG0024493						OG0024635
OG0018696	OG0016016		OG0024504						OG0024636
OG0018697	OG0016035		OG0024513						OG0024637
OG0018698	OG0016043		OG0024547						OG0024638
OG0018699	OG0016047		OG0024557						OG0024639
OG0018700	OG0016055		OG0024569						OG0024640
OG0018704	OG0016056		OG0024594						OG0024641
OG0018705	OG0016064		OG0024613						OG0024642
OG0018706	OG0016088		OG0024616						OG0024643
OG0018707	OG0018186		OG0024627						OG0024644
OG0018708	OG0018257		OG0024636						OG0024645
OG0018710	OG0018279		OG0024638						OG0024646
OG0018711	OG0018283		OG0024655						OG0024647
OG0018713	OG0018328		OG0024658						OG0024648
OG0018714	OG0018330		OG0024659						OG0024649
OG0018715	OG0018331		OG0024670						OG0024651
OG0018716	OG0018332		OG0024688						OG0024653
OG0018717	OG0018336		OG0024697						OG0024655
OG0018718	OG0018342		OG0024709						OG0024656
OG0018719	OG0018356		OG0024731						OG0024657
OG0018720	OG0018360		OG0024732						OG0024658
OG0018722	OG0018361		OG0024736						OG0024659
OG0018723	OG0018362		OG0024776						OG0024660
OG0018725	OG0018369								OG0024661
OG0018726	OG0018370								OG0024663
OG0018727	OG0018375								OG0024666
OG0018728	OG0018386								OG0024667
OG0018729	OG0018387								OG0024668
OG0018730	OG0018393								OG0024669
OG0018731	OG0018394								OG0024670
OG0018735	OG0018396								OG0024671
OG0018736	OG0018446								OG0024673
OG0018737	OG0018454								OG0024674
OG0018738	OG0018456								OG0024676
OG0018739	OG0018459								OG0024677
OG0018740	OG0018463								OG0024678
OG0018743	OG0018464								OG0024680
OG0018744	OG0018466								OG0024681
OG0018745	OG0018468								OG0024682
OG0018746	OG0018469								OG0024683
OG0018748	OG0018472								OG0024684
OG0018751	OG0018473								OG0024686
OG0018752	OG0018475								OG0024688
OG0018753	OG0018476								OG0024689
OG0018754	OG0018477								OG0024690
OG0018755	OG0018478								OG0024691
OG0018756	OG0018479								OG0024692
OG0018759	OG0018481								OG0024693
OG0018760	OG0018485								OG0024694
OG0018761	OG0018491								OG0024695
OG0018763	OG0018492								OG0024696
OG0018764	OG0018493								OG0024697
OG0018765	OG0018494								OG0024699
OG0018766	OG0018496								OG0024700
OG0018767	OG0018497								OG0024702
OG0018768	OG0018498								OG0024704
OG0018769	OG0018499								OG0024705
OG0018770	OG0018500								OG0024706
OG0018771	OG0018501								OG0024707
OG0018773	OG0018507								OG0024708
OG0018774	OG0018514								OG0024709
OG0018775	OG0019213								OG0024710
OG0018776	OG0019236								OG0024711
OG0018777	OG0019252								OG0024712
OG0018780	OG0019272								OG0024713
OG0018781	OG0019280								OG0024714
OG0018782	OG0019295								OG0024715
OG0018783	OG0019299								OG0024716
OG0018784	OG0019311								OG0024717
OG0018785	OG0019316								OG0024718
OG0018786	OG0019334								OG0024719
OG0018788	OG0019352								OG0024720
OG0018789	OG0019367								OG0024721
OG0018790	OG0019386								OG0024723
OG0018791	OG0019395								OG0024724
OG0018792	OG0019411								OG0024725
OG0018795	OG0019415								OG0024726
OG0018796	OG0019422								OG0024728
OG0018797	OG0019426								OG0024729
OG0018798	OG0023418								OG0024730
OG0018799	OG0023480								OG0024731
OG0018801	OG0023488								OG0024732
OG0018802	OG0023504								OG0024736
OG0018803	OG0023509								OG0024737
OG0018804	OG0023515								OG0024738
OG0018805	OG0023571								OG0024739
OG0018806	OG0023572								OG0024740
OG0018807	OG0023593								OG0024741
OG0018808	OG0023645								OG0024742
OG0018809	OG0023650								OG0024743
OG0018810	OG0023652								OG0024744
OG0018812	OG0023654								OG0024745
OG0018815	OG0023655								OG0024746
OG0018817	OG0023658								OG0024747
OG0018818	OG0023665								OG0024749
OG0018820	OG0023666								OG0024750
OG0018821	OG0023678								OG0024751
OG0018822	OG0023685								OG0024754
OG0018823	OG0023689								OG0024755
OG0018824	OG0023692								OG0024756
OG0018825	OG0023698								OG0024757
OG0018826	OG0023702								OG0024758
OG0018828	OG0023704								OG0024759
OG0018829	OG0023706								OG0024762
OG0018831	OG0023707								OG0024763
OG0018832	OG0023708								OG0024764
OG0018833	OG0023713								OG0024765
OG0018834	OG0023718								OG0024766
OG0018836	OG0023726								OG0024767
OG0018837	OG0023727								OG0024768
OG0018838	OG0023729								OG0024769
OG0018839	OG0023730								OG0024770
OG0018840	OG0023734								OG0024772
OG0018841	OG0024896								OG0024773
OG0018843	OG0024957								OG0024774
OG0018844	OG0024965								OG0024775
OG0018845	OG0024986								OG0024776
OG0018847	OG0025007								OG0024777
OG0018848	OG0025140								OG0024778
OG0018849	OG0025247								OG0024779
OG0018851	OG0025280								OG0024780
OG0018852	OG0025330								OG0024781
OG0018853	OG0025363								OG0024782
OG0018854	OG0025364								OG0024783
OG0018858	OG0025383								OG0024784
OG0018862									OG0024787
OG0018863									OG0024788
OG0018864
OG0018865
OG0018866
OG0018867
OG0018868
OG0018869
OG0018871
OG0018872
OG0018873
OG0018874
OG0018875
OG0018876
OG0018877
OG0018878
OG0018879
OG0018880
OG0018881
OG0018882
OG0018883
OG0018884
OG0018885
OG0018886
OG0018887
OG0018889
OG0018890
OG0018891
OG0018893
OG0018894
OG0018895
OG0018896
OG0018897
OG0018898
OG0018900
OG0018901
OG0018902
OG0018903
OG0018905
OG0018906
OG0018907
OG0018908
OG0018911
OG0018912
OG0018916
OG0018918
OG0018920
OG0018922
OG0018923
OG0018924
OG0018925
OG0018926
OG0018927
OG0018928
OG0018929
OG0018930
OG0018933
OG0018934
OG0018935
OG0018936
OG0018937
OG0018940
OG0018941
OG0018942
OG0018944
OG0018945
OG0018947
OG0018950
OG0018951
OG0018953
OG0018954
OG0018955
OG0018956
OG0018958
OG0018959
OG0018960
OG0018963
OG0018965
OG0018966
OG0018968
OG0018969
OG0018971
OG0018973
OG0018974
OG0018975
OG0018976
OG0018983
OG0018985
OG0018989
OG0018994
OG0018995
OG0018997
OG0018998
OG0018999
OG0019000
OG0019001
OG0019002
OG0019003
OG0019004
OG0019011
OG0019014
OG0019016
OG0019017
OG0019018
OG0019019
OG0019022
OG0019023
OG0019024
OG0019025
OG0019029
OG0019030
OG0019032
OG0019034
OG0019036
OG0019040
OG0019044
OG0019047
OG0019048
OG0019049
OG0019053
OG0019055
OG0019057
OG0019058
OG0019061
OG0019063
OG0019064
OG0019066
OG0019068
OG0019069
OG0019071
OG0019072
OG0019077
OG0019079
OG0019080
OG0019082
OG0019086
OG0019087
OG0019088
OG0019091
OG0019092
OG0019093
OG0019094
OG0019095
OG0019099
OG0019100
OG0019101
OG0019102
OG0019103
OG0019104
OG0019105
OG0019108
OG0019109
OG0019110
OG0019112
OG0019114
OG0019115
OG0019116
OG0019117
OG0019118
OG0019119
OG0019121
OG0019122
OG0019124
OG0019125
OG0019126
OG0019128
OG0019129
OG0019130
OG0019131
OG0019135
OG0019136
OG0019137
OG0019138
OG0019140
OG0019141
OG0019142
OG0019144
OG0019147
OG0019148
OG0019150
OG0019151
OG0019152
OG0019154
OG0019155
OG0019156
OG0019159
OG0019160
OG0019161
OG0019162
OG0023781
OG0023785
OG0023792
OG0023798
OG0023811
OG0023813
OG0023823
OG0023824
OG0023825
OG0023826
OG0023850
OG0023867
OG0023881
OG0023883
OG0023886
OG0023890
OG0023893
OG0023898
OG0023904
OG0023905
OG0023908
OG0023922
OG0023927
OG0023954
OG0023955
OG0023965
OG0023973
OG0023974
OG0023983
OG0023985
OG0023986
OG0023989
OG0023990
OG0023992
OG0023996
OG0024001
OG0024002
OG0024003
OG0024005
OG0024009
OG0024012
OG0024014
OG0024031
OG0024033
OG0024048
OG0024056
OG0024060
OG0024062
OG0024068
OG0024069
OG0024070
OG0024071
OG0024073
OG0024086
OG0024103
OG0024118
OG0024120
OG0024124
OG0024125
OG0024133
OG0024139
OG0024144
OG0024159
OG0024160
OG0024165
OG0024166
OG0024178
OG0024181
OG0024192
OG0024193
OG0024199
OG0024203
OG0024204
OG0024207
OG0024214
OG0024219
OG0024227
OG0024228
OG0024231
OG0024234
OG0024236
OG0024241
OG0024242
OG0024269
OG0024282
OG0024284
OG0024289
OG0024294
OG0024297
OG0024299
OG0024319
OG0024358
OG0024360
OG0024367
OG0024370
OG0024377
OG0024380
OG0024390
OG0024411
OG0024412
OG0024413
OG0024414
OG0024418
OG0024419
OG0024420
OG0024423
OG0024424
OG0024428
OG0024431
OG0024434
OG0024436
OG0024437
OG0024440
OG0024442
OG0024443
OG0024445
OG0024446
OG0024447
OG0024448
OG0024449
OG0024456
OG0024458
OG0024459
OG0024460
OG0024461
OG0024463
OG0024464
OG0024467
OG0024469
OG0024474
OG0024476
OG0024478
OG0024479
OG0024481
OG0024484
OG0024485
OG0024486
OG0024487
OG0024488
OG0024495
OG0024497
OG0024498
OG0024499
OG0024506
OG0024507
OG0024508
OG0024511
OG0024514
OG0024515
OG0024517
OG0024518
OG0024520
OG0024522
OG0024523
OG0024524
OG0024525
OG0024526
OG0024527
OG0024530
OG0024531
OG0024533
OG0024534
OG0024535
OG0024537
OG0024538
OG0024539
OG0024541
OG0024543
OG0024546
OG0024548
OG0024554
OG0024555
OG0024558
OG0024562
OG0024563
OG0024564
OG0024565
OG0024567
OG0024568
OG0024570
OG0024572
OG0024573
OG0024575
OG0024576
OG0024578
OG0024579
OG0024580
OG0024582
OG0024583
OG0024584
OG0024585
OG0024587
OG0024591
OG0024592
OG0024593
OG0024595
OG0024596
OG0024597
OG0024598
OG0024599
OG0024600
OG0024604
OG0024605
OG0024607
OG0024610
OG0024611
OG0024612
OG0024615
OG0024617
OG0024618
OG0024620
OG0024621
OG0024622
OG0024625
OG0024626
OG0024628
OG0024629
OG0024630
OG0024631
OG0024632
OG0024635
OG0024637
OG0024639
OG0024640
OG0024641
OG0024642
OG0024643
OG0024644
OG0024645
OG0024646
OG0024647
OG0024648
OG0024649
OG0024651
OG0024653
OG0024656
OG0024657
OG0024660
OG0024661
OG0024663
OG0024666
OG0024667
OG0024668
OG0024669
OG0024671
OG0024673
OG0024674
OG0024676
OG0024677
OG0024678
OG0024680
OG0024681
OG0024682
OG0024683
OG0024684
OG0024686
OG0024689
OG0024690
OG0024691
OG0024692
OG0024693
OG0024694
OG0024695
OG0024696
OG0024699
OG0024700
OG0024702
OG0024704
OG0024705
OG0024706
OG0024707
OG0024708
OG0024710
OG0024711
OG0024712
OG0024713
OG0024714
OG0024715
OG0024716
OG0024717
OG0024718
OG0024719
OG0024720
OG0024721
OG0024723
OG0024724
OG0024725
OG0024726
OG0024728
OG0024729
OG0024730
OG0024737
OG0024738
OG0024739
OG0024740
OG0024741
OG0024742
OG0024743
OG0024744
OG0024745
OG0024746
OG0024747
OG0024749
OG0024750
OG0024751
OG0024754
OG0024755
OG0024756
OG0024757
OG0024758
OG0024759
OG0024762
OG0024763
OG0024764
OG0024765
OG0024766
OG0024767
OG0024768
OG0024769
OG0024770
OG0024772
OG0024773
OG0024774
OG0024775
OG0024777
OG0024778
OG0024779
OG0024780
OG0024781
OG0024782
OG0024783
OG0024784
OG0024787
OG0024788

## Sheet: Table S9
Table S9. Summary of DEGs of S. thunbergii and S. fusiforme genomes under desiccation stress.
S. thunbergii				S. fusiforme
Up-regulated genes	Annotation	Down-regulated genes	Annotation	Up-regulated genes	Annotation	Down-regulated genes	Annotation
STHUKR88.5	ABC transporter	STHUKR38.14	2Fe-2S iron-sulfur cluster binding domain	SFUSKR445.14	ABC transporter	SFUSKR20.11	2Fe-2S iron-sulfur cluster binding domain
STHUKR1838.4	ABC-2 type transporter	STHUKR1801.1	2OG-Fe(II) oxygenase superfamily	SFUSKR61.25	ABC transporter	SFUSKR859.4	2OG-Fe(II) oxygenase superfamily
STHUKR456.2	Acetyltransferase (GNAT) family	STHUKR876.4	2OG-Fe(II) oxygenase superfamily	SFUSKR445.13	ABC-2 type transporter	SFUSKR3.110	6-pyruvoyl tetrahydropterin synthase
STHUKR726.12	Acyltransferase	STHUKR48.24	6-pyruvoyl tetrahydropterin synthase	SFUSKR259.10	Acyltransferase family	SFUSKR372.13	ABC transporter
STHUKR10.3	alpha/beta hydrolase fold	STHUKR230.26	Acyl transferase domain	SFUSKR267.18	Adenylate kinase	SFUSKR34.4	ABC-2 type transporter
STHUKR237.5	Alternative oxidase	STHUKR2123.3	Animal haem peroxidase	SFUSKR290.4	Aldo/keto reductase family	SFUSKR87.51	ABC1 family
STHUKR9.18	Amiloride-sensitive sodium channel	STHUKR611.18	Ankyrin repeats (3 copies)	SFUSKR610.3	alpha/beta hydrolase fold	SFUSKR1100.6	Acetyltransferase (GNAT) domain
STHUKR36.18	Aminotransferase class I and II	STHUKR611.19	Ankyrin repeats (many copies)	SFUSKR610.6	alpha/beta hydrolase fold	SFUSKR155.13	Acetyltransferase (GNAT) domain
STHUKR764.7	Aminotransferase class-V	STHUKR354.12	Chlamydia polymorphic membrane protein (Chlamydia_PMP) repeat	SFUSKR1562.1	Alternative oxidase	SFUSKR155.14	Acetyltransferase (GNAT) family
STHUKR531.7	Ankyrin repeats (3 copies)	STHUKR510.5	Chlorophyll A-B binding protein	SFUSKR575.7	Alternative oxidase	SFUSKR56.11	AhpC/TSA family
STHUKR1320.3	Asparagine synthase	STHUKR510.6	Chlorophyll A-B binding protein	SFUSKR662.1	Alternative oxidase	SFUSKR91.12	Aldehyde dehydrogenase family
STHUKR1013.4	ATPase family associated with various cellular activities (AAA)	STHUKR510.7	Chlorophyll A-B binding protein	SFUSKR662.3	Alternative oxidase	SFUSKR428.24	Aldo/keto reductase family
STHUKR150.2	ATPase family associated with various cellular activities (AAA)	STHUKR397.1	Common central domain of tyrosinase	SFUSKR662.4	Alternative oxidase	SFUSKR233.4	alpha/beta hydrolase fold
STHUKR29.36	C2 domain	STHUKR78.10	Cupin	SFUSKR662.5	Alternative oxidase	SFUSKR264.3	Aminotransferase class I and II
STHUKR1666.5	Chalcone and stilbene synthases, C-terminal domain	STHUKR78.11	Cupin	SFUSKR662.6	Alternative oxidase	SFUSKR387.4	Ankyrin repeats (3 copies)
STHUKR1666.6	Chalcone and stilbene synthases, C-terminal domain	STHUKR303.9	Cyclic nucleotide-binding domain	SFUSKR662.7	Alternative oxidase	SFUSKR546.8	Ankyrin repeats (3 copies)
STHUKR117.16	CHCH domain	STHUKR321.18	Cyclin, C-terminal domain	SFUSKR292.24	Amiloride-sensitive sodium channel	SFUSKR226.21	ATP-grasp domain
STHUKR240.2	Common central domain of tyrosinase	STHUKR794.2	Cytochrome P450	SFUSKR10.98	Aminopeptidase I zinc metalloprotease (M18)	SFUSKR475.22	B domain of TMEM189, localisation domain
STHUKR37.1	COPI associated protein	STHUKR50.42	D-aminoacyl-tRNA deacylase	SFUSKR300.12	AN1-like Zinc finger	SFUSKR6.148	C2 domain
STHUKR37.2	COPI associated protein	STHUKR1359.1	Domain of unknown function (DUF1995)	SFUSKR65.4	Ankyrin repeats (3 copies)	SFUSKR728.5	Calcium-activated chloride channel
STHUKR1818.1	Copper type II ascorbate-dependent monooxygenase, C-terminal domain	STHUKR66.27	EF-hand domain pair	SFUSKR2.180	C2 domain	SFUSKR153.47	Chlorophyll A-B binding protein
STHUKR200.3	Copper type II ascorbate-dependent monooxygenase, C-terminal domain	STHUKR667.3	Elongation factor Tu GTP binding domain	SFUSKR169.19	Chalcone and stilbene synthases, C-terminal domain	SFUSKR185.34	Chlorophyll A-B binding protein
STHUKR307.11	Copper type II ascorbate-dependent monooxygenase, C-terminal domain	STHUKR39.3	Enoyl-(Acyl carrier protein) reductase	SFUSKR169.18	Chalcone and stilbene synthases, N-terminal domain	SFUSKR64.29	CO dehydrogenase flavoprotein C-terminal domain
STHUKR200.1	Copper type II ascorbate-dependent monooxygenase, N-terminal domain	STHUKR53.1	EsV-1-7 cysteine-rich motif	SFUSKR2.39	Citrate synthase, C-terminal domain	SFUSKR356.16	Complex I intermediate-associated protein 30 (CIA30)
STHUKR2300.2	CRAL/TRIO domain	STHUKR279.2	Eukaryotic-type carbonic anhydrase	SFUSKR25.37	Citrate transporter	SFUSKR56.19	Coproporphyrinogen III oxidase
STHUKR341.3	Cytochrome P450	STHUKR69.7	Eukaryotic-type carbonic anhydrase	SFUSKR151.7	Common central domain of tyrosinase	SFUSKR33.19	Cyclophilin type peptidyl-prolyl cis-trans isomerase/CLD
STHUKR906.2	Cytochrome P450	STHUKR78.6	FAD binding domain	SFUSKR45.32	Common central domain of tyrosinase	SFUSKR398.13	Cyclophilin type peptidyl-prolyl cis-trans isomerase/CLD
STHUKR767.6	D-isomer specific 2-hydroxyacid dehydrogenase, catalytic domain	STHUKR126.10	FAD-binding domain	SFUSKR513.7	Common central domain of tyrosinase	SFUSKR9.74	Cys/Met metabolism PLP-dependent enzyme
STHUKR68.12	Domain of unknown function (DUF5122) beta-propeller	STHUKR500.2	FAM92 protein	SFUSKR375.10	Copper type II ascorbate-dependent monooxygenase, C-terminal domain	SFUSKR449.4	Cytochrome P450
STHUKR303.31	DOMON domain	STHUKR4.46	Family of unknown function (DUF5522)	SFUSKR293.14	Ctr copper transporter family	SFUSKR257.23	D-isomer specific 2-hydroxyacid dehydrogenase, catalytic domain
STHUKR71.8	DOMON domain	STHUKR65.23	Flavin containing amine oxidoreductase	SFUSKR435.14	Cysteine-rich secretory protein family	SFUSKR88.15	EF hand
STHUKR17.25	EsV-1-7 cysteine-rich motif	STHUKR2.100	FMN-dependent dehydrogenase	SFUSKR1074.3	Cytochrome P450	SFUSKR445.1	EGF-like domain
STHUKR710.3	EsV-1-7 cysteine-rich motif	STHUKR63.13	Fructose-1-6-bisphosphatase, C-terminal domain	SFUSKR1122.3	Cytochrome P450	SFUSKR57.2	Elongation factor P (EF-P) KOW-like domain
STHUKR325.1	FAD-binding domain	STHUKR103.14	Glucose / Sorbosone dehydrogenase	SFUSKR337.7	Cytochrome P450	SFUSKR1028.5	Endonuclease/Exonuclease/phosphatase family
STHUKR11.11	Flavin-binding monooxygenase-like	STHUKR182.8	Glucose / Sorbosone dehydrogenase	SFUSKR701.2	Cytochrome P450	SFUSKR674.7	Eukaryotic-type carbonic anhydrase
STHUKR844.1	Formyl transferase	STHUKR918.5	haloacid dehalogenase-like hydrolase	SFUSKR311.9	D-isomer specific 2-hydroxyacid dehydrogenase, NAD binding domain	SFUSKR80.9	FAD binding domain
STHUKR133.4	Fucose-binding lectin II (PA-IIL)	STHUKR97.16	Ion transport protein	SFUSKR172.30	DEAD/DEAH box helicase	SFUSKR531.7	FAD dependent oxidoreductase
STHUKR133.5	Fucose-binding lectin II (PA-IIL)	STHUKR443.3	Leishmanolysin	SFUSKR678.5	DSBA-like thioredoxin domain	SFUSKR389.6	Fatty acid desaturase
STHUKR157.5	Fungal Zn(2)-Cys(6) binuclear cluster domain	STHUKR348.6	Leucine Rich repeat	SFUSKR138.33	EsV-1-7 cysteine-rich motif	SFUSKR71.27	Fatty acid desaturase
STHUKR283.1	Fungal Zn(2)-Cys(6) binuclear cluster domain	STHUKR461.14	Leucine rich repeat	SFUSKR5.110	Eukaryotic aspartyl protease	SFUSKR53.32	FKBP-type peptidyl-prolyl cis-trans isomerase
STHUKR506.4	Fungal Zn(2)-Cys(6) binuclear cluster domain	STHUKR179.3	Major Facilitator Superfamily	SFUSKR342.2	FAD linked oxidases, C-terminal domain	SFUSKR884.8	FKBP-type peptidyl-prolyl cis-trans isomerase
STHUKR867.4	Fungal Zn(2)-Cys(6) binuclear cluster domain	STHUKR241.5	Major Facilitator Superfamily	SFUSKR656.12	Ferredoxin-dependent bilin reductase	SFUSKR1440.7	Flavin containing amine oxidoreductase
STHUKR882.5	Glutathione S-transferase, C-terminal domain	STHUKR213.30	Methyltransferase domain	SFUSKR90.16	Ferric reductase NAD binding domain	SFUSKR153.20	FMN-dependent dehydrogenase
STHUKR82.8	Glutathione S-transferase, N-terminal domain	STHUKR73.18	Methyltransferase domain	SFUSKR139.6	Flavin-binding monooxygenase-like	SFUSKR5.131	Fructose-1-6-bisphosphatase, C-terminal domain
STHUKR1036.1	Glycosyl Hydrolase Family 88	STHUKR424.7	mTERF	SFUSKR87.7	Flavin-binding monooxygenase-like	SFUSKR838.3	Fungal Zn(2)-Cys(6) binuclear cluster domain
STHUKR1439.2	Hemerythrin HHE cation binding domain	STHUKR269.8	MULE transposase domain	SFUSKR125.10	Fungal Zn(2)-Cys(6) binuclear cluster domain	SFUSKR146.21	Glucose / Sorbosone dehydrogenase
STHUKR44.28	HSF-type DNA-binding	STHUKR327.1	MULE transposase domain	SFUSKR125.9	Fungal Zn(2)-Cys(6) binuclear cluster domain	SFUSKR146.22	Glucose / Sorbosone dehydrogenase
STHUKR44.37	HSF-type DNA-binding	STHUKR505.2	Multicopper oxidase	SFUSKR81.2	Fungal Zn(2)-Cys(6) binuclear cluster domain	SFUSKR3.27	Glutamate synthase central domain
STHUKR312.5	Interferon-induced transmembrane protein	STHUKR293.10	NAD(P)H-binding	SFUSKR402.6	GDP-mannose 4,6 dehydratase	SFUSKR267.45	Glycine cleavage H-protein
STHUKR489.1	Iron/manganese superoxide dismutases, alpha-hairpin domain	STHUKR232.4	Nucleotide-diphospho-sugar transferase	SFUSKR1018.1	Glutathione S-transferase, C-terminal domain	SFUSKR267.44	Glycine cleavage T-protein C-terminal barrel domain
STHUKR489.6	Iron/manganese superoxide dismutases, alpha-hairpin domain	STHUKR328.11	Nucleotide-diphospho-sugar transferase	SFUSKR1145.5	Glutathione S-transferase, C-terminal domain	SFUSKR65.11	haloacid dehalogenase-like hydrolase
STHUKR36.15	Jiraiya	STHUKR1100.2	PAP_fibrillin	SFUSKR663.1	Glutathione S-transferase, C-terminal domain	SFUSKR20.63	Inositol monophosphatase family
STHUKR1510.2	KAP family P-loop domain	STHUKR2616.1	Patched family	SFUSKR663.2	Glutathione S-transferase, C-terminal domain	SFUSKR111.47	Insulinase (Peptidase family M16)
STHUKR535.7	Kinesin motor domain	STHUKR1201.5	Peptidase M16 inactive domain	SFUSKR171.1	Glutathione S-transferase, N-terminal domain	SFUSKR285.9	Ion transport protein
STHUKR1.49	Leucine carboxyl methyltransferase	STHUKR649.3	PH domain	SFUSKR541.8	Glyceraldehyde 3-phosphate dehydrogenase, C-terminal domain	SFUSKR578.7	Ion transport protein
STHUKR2394.1	Leucine rich repeat	STHUKR2141.3	Phosphate transporter family	SFUSKR13.7	Glyceraldehyde 3-phosphate dehydrogenase, NAD binding domain	SFUSKR863.4	Ion transport protein
STHUKR909.1	Leucine rich repeat	STHUKR2291.6	PPR repeat	SFUSKR164.3	Glycosyl Hydrolase Family 88	SFUSKR863.6	Ion transport protein
STHUKR129.10	Lipase (class 3)	STHUKR270.19	Protein kinase domain	SFUSKR319.7	Hemerythrin HHE cation binding domain	SFUSKR17.3	KAP family P-loop domain
STHUKR479.2	Lipase (class 3)	STHUKR1128.8	Protein of unknown function (DUF1118)	SFUSKR521.2	Inositol 1,3,4-trisphosphate 5/6-kinase pre-ATP-grasp domain	SFUSKR69.56	KR domain
STHUKR970.4	Lipase (class 3)	STHUKR2.33	Protein of unknown function (DUF1499)	SFUSKR1138.1	Interferon-induced transmembrane protein	SFUSKR27.63	L-rhamnose-proton symport protein (RhaT)
STHUKR13.11	Lipoxygenase	STHUKR76.21	Protein of unknown function, DUF393	SFUSKR444.7	Jiraiya	SFUSKR1589.1	Leucine Rich Repeat
STHUKR576.1	Major Facilitator Superfamily	STHUKR770.2	Pyridoxal-phosphate dependent enzyme	SFUSKR101.3	Kinesin motor domain	SFUSKR331.8	Leucine rich repeat
STHUKR382.6	NAD(P)-binding Rossmann-like domain	STHUKR1178.3	Right handed beta helix region	SFUSKR60.4	Leucine carboxyl methyltransferase	SFUSKR873.3	Leucine rich repeat
STHUKR4.23	PA domain	STHUKR610.3	Right handed beta helix region	SFUSKR245.9	Lipoxygenase	SFUSKR303.7	LNR domain
STHUKR2542.1	Patched family	STHUKR615.6	Subtilase family	SFUSKR97.20	Lysine methyltransferase	SFUSKR220.11	Low iron-inducible periplasmic protein
STHUKR395.1	Peroxidase	STHUKR1538.2	Sulfotransferase family	SFUSKR652.2	Major Facilitator Superfamily	SFUSKR114.8	Major Facilitator Superfamily
STHUKR674.5	PhoD-like phosphatase	STHUKR141.13	SWIM zinc finger	SFUSKR43.3	Metallo-peptidase family M12	SFUSKR127.13	Major Facilitator Superfamily
STHUKR1118.4	Protein kinase domain	STHUKR665.5	Tic22-like family	SFUSKR5.70	Mitochondrial carrier protein	SFUSKR127.14	Major Facilitator Superfamily
STHUKR2.77	Protein kinase domain	STHUKR443.13	TIR domain	SFUSKR450.14	Periplasmic copper-binding protein (NosD)	SFUSKR2.31	Major Facilitator Superfamily
STHUKR664.6	Pyridine nucleotide-disulphide oxidoreductase	STHUKR178.13	TraB family	SFUSKR165.5	Protein kinase domain	SFUSKR369.3	Major Facilitator Superfamily
STHUKR1253.1	Ras of Complex, Roc, domain of DAPkinase	STHUKR1109.12	Transcriptional regulator	SFUSKR179.4	Protein kinase domain	SFUSKR223.21	MCM OB domain
STHUKR355.4	Regulator of chromosome condensation (RCC1) repeat	STHUKR187.2	WSC domain	SFUSKR199.21	Putative ephrin-receptor like	SFUSKR225.8	Membrane transport protein
STHUKR1284.1	Retinal pigment epithelial membrane protein	STHUKR877.2	WSC domain	SFUSKR25.72	Pyridine nucleotide-disulphide oxidoreductase	SFUSKR103.36	Methyltransferase domain
STHUKR1284.2	Retinal pigment epithelial membrane protein	STHUKR877.3	WSC domain	SFUSKR25.73	Pyridine nucleotide-disulphide oxidoreductase	SFUSKR163.42	Methyltransferase domain
STHUKR926.1	Retinal pigment epithelial membrane protein	STHUKR1087.2	#N/A	SFUSKR59.68	Pyridine nucleotide-disulphide oxidoreductase	SFUSKR64.28	Molybdopterin-binding domain of aldehyde dehydrogenase
STHUKR1143.11	Ribose 5-phosphate isomerase A (phosphoriboisomerase A)	STHUKR1095.2	#N/A	SFUSKR41.57	Pyridine nucleotide-disulphide oxidoreductase, dimerisation domain	SFUSKR129.9	mTERF
STHUKR16.2	Right handed beta helix region	STHUKR116.8	#N/A	SFUSKR771.2	Ras of Complex, Roc, domain of DAPkinase	SFUSKR33.58	mTERF
STHUKR49.7	Right handed beta helix region	STHUKR1306.3	#N/A	SFUSKR228.1	Right handed beta helix region	SFUSKR117.44	Myo-inositol oxygenase
STHUKR49.8	Right handed beta helix region	STHUKR1346.4	#N/A	SFUSKR450.10	Right handed beta helix region	SFUSKR140.11	NAD dependent epimerase/dehydratase family
STHUKR561.1	Right handed beta helix region	STHUKR142.13	#N/A	SFUSKR117.24	SAM domain (Sterile alpha motif)	SFUSKR140.9	NAD(P)H-binding
STHUKR153.3	SH2 domain	STHUKR1497.9	#N/A	SFUSKR619.6	SelR domain	SFUSKR297.10	Nucleotide-diphospho-sugar transferase
STHUKR944.8	SMC proteins Flexible Hinge Domain	STHUKR1502.2	#N/A	SFUSKR102.49	Serine incorporator (Serinc)	SFUSKR6.36	PAP_fibrillin
STHUKR1092.1	SOCE-associated regulatory factor of calcium homoeostasis	STHUKR1689.1	#N/A	SFUSKR71.15	Sodium/hydrogen exchanger family	SFUSKR22.97	Patched family
STHUKR459.11	Sodium/calcium exchanger protein	STHUKR1720.2	#N/A	SFUSKR96.57	Sulfatase-modifying factor enzyme 1	SFUSKR22.6	Pentacotripeptide-repeat region of PRORP
STHUKR1131.2	Subtilase family	STHUKR1733.1	#N/A	SFUSKR4.104	Sulfotransferase domain	SFUSKR879.5	Phospholipid methyltransferase
STHUKR204.1	Subtilase family	STHUKR1766.1	#N/A	SFUSKR106.7	Tetratricopeptide repeat	SFUSKR69.57	Phosphopantetheine attachment site
STHUKR204.2	Subtilase family	STHUKR181.2	#N/A	SFUSKR647.5	Thioesterase superfamily	SFUSKR660.6	Polymer-forming cytoskeletal
STHUKR225.32	Subtilase family	STHUKR194.1	#N/A	SFUSKR77.28	Ubiquitin family	SFUSKR87.60	PPR repeat family
STHUKR559.1	Subtilase family	STHUKR1961.2	#N/A	SFUSKR228.3	WSC domain	SFUSKR588.22	Protein of unknown function (DUF1118)
STHUKR589.8	Subtilase family	STHUKR198.1	#N/A	SFUSKR450.1	WSC domain	SFUSKR173.17	Protein of unknown function (DUF1499)
STHUKR615.3	Subtilase family	STHUKR2.22	#N/A	SFUSKR450.2	WSC domain	SFUSKR32.44	Protein of unknown function (DUF1499)
STHUKR1815.4	UAA transporter family	STHUKR2052.1	#N/A	SFUSKR450.9	WSC domain	SFUSKR46.41	Protein of unknown function (DUF4239)
STHUKR1439.3	Voltage-dependent anion channel	STHUKR2448.4	#N/A	SFUSKR380.12	WW domain	SFUSKR56.27	Protein of unknown function (DUF861)
STHUKR193.26	Voltage-dependent anion channel	STHUKR270.18	#N/A	SFUSKR380.7	WW domain	SFUSKR897.2	Protein of unknown function, DUF393
STHUKR764.8	Voltage-dependent anion channel	STHUKR280.12	#N/A	SFUSKR73.9	YHYH protein	SFUSKR555.24	Protein tyrosine and serine/threonine kinase
STHUKR352.4	WSC domain	STHUKR306.4	#N/A	SFUSKR238.10	Zinc-binding dehydrogenase	SFUSKR147.6	Putative GTPase activating protein for Arf
STHUKR399.5	WSC domain	STHUKR366.6	#N/A	SFUSKR262.9	ZIP Zinc transporter	SFUSKR531.6	Pyridine nucleotide-disulphide oxidoreductase
STHUKR57.3	WSC domain	STHUKR396.8	#N/A	SFUSKR104.2	#N/A	SFUSKR531.5	Pyridine nucleotide-disulphide oxidoreductase, dimerisation domain
STHUKR57.5	WSC domain	STHUKR4.26	#N/A	SFUSKR108.6	#N/A	SFUSKR47.35	Pyridoxal-phosphate dependent enzyme
STHUKR1052.11	WW domain	STHUKR4.48	#N/A	SFUSKR109.10	#N/A	SFUSKR14.50	Regulator of G protein signaling domain
STHUKR1052.8	WW domain	STHUKR416.1	#N/A	SFUSKR1098.1	#N/A	SFUSKR1320.5	Right handed beta helix region
STHUKR1062.5	WW domain	STHUKR448.2	#N/A	SFUSKR1150.2	#N/A	SFUSKR87.52	SET domain
STHUKR1109.1	#N/A	STHUKR461.13	#N/A	SFUSKR1191.2	#N/A	SFUSKR130.44	short chain dehydrogenase
STHUKR112.6	#N/A	STHUKR471.10	#N/A	SFUSKR125.3	#N/A	SFUSKR148.2	Sigma-70 region 2
STHUKR112.8	#N/A	STHUKR473.5	#N/A	SFUSKR125.5	#N/A	SFUSKR46.100	Slime mold cyclic AMP receptor
STHUKR1120.2	#N/A	STHUKR484.5	#N/A	SFUSKR126.10	#N/A	SFUSKR2.23	Sperm-tail PG-rich repeat
STHUKR1134.1	#N/A	STHUKR494.3	#N/A	SFUSKR126.13	#N/A	SFUSKR304.6	Subtilase family
STHUKR1134.2	#N/A	STHUKR502.1	#N/A	SFUSKR1289.1	#N/A	SFUSKR747.1	Subtilase family
STHUKR1142.4	#N/A	STHUKR506.2	#N/A	SFUSKR129.10	#N/A	SFUSKR43.78	Sugar (and other) transporter
STHUKR115.6	#N/A	STHUKR538.15	#N/A	SFUSKR129.42	#N/A	SFUSKR204.48	Sugar-binding N-terminal domain
STHUKR1156.6	#N/A	STHUKR545.9	#N/A	SFUSKR1336.1	#N/A	SFUSKR13.13	Sulfotransferase domain
STHUKR117.11	#N/A	STHUKR557.9	#N/A	SFUSKR1336.2	#N/A	SFUSKR13.20	Sulfotransferase domain
STHUKR1170.2	#N/A	STHUKR573.1	#N/A	SFUSKR14.3	#N/A	SFUSKR142.9	Sulfotransferase domain
STHUKR1170.3	#N/A	STHUKR602.4	#N/A	SFUSKR165.4	#N/A	SFUSKR1079.1	Taurine catabolism dioxygenase TauD, TfdA family
STHUKR119.1	#N/A	STHUKR611.2	#N/A	SFUSKR17.16	#N/A	SFUSKR213.5	Thioredoxin
STHUKR1205.1	#N/A	STHUKR622.3	#N/A	SFUSKR177.28	#N/A	SFUSKR507.7	Thioredoxin
STHUKR1205.5	#N/A	STHUKR68.11	#N/A	SFUSKR181.4	#N/A	SFUSKR41.58	Tic22-like family
STHUKR1307.1	#N/A	STHUKR705.14	#N/A	SFUSKR189.3	#N/A	SFUSKR260.33	TraB family
STHUKR133.1	#N/A	STHUKR714.8	#N/A	SFUSKR199.20	#N/A	SFUSKR1008.1	Transient receptor potential (TRP) ion channel
STHUKR133.2	#N/A	STHUKR751.4	#N/A	SFUSKR202.18	#N/A	SFUSKR252.4	Transmembrane protein 138
STHUKR1397.2	#N/A	STHUKR77.7	#N/A	SFUSKR212.5	#N/A	SFUSKR138.24	TspO/MBR family
STHUKR14.20	#N/A	STHUKR965.1	#N/A	SFUSKR229.9	#N/A	SFUSKR254.12	UDP-glucose/GDP-mannose dehydrogenase family, central domain
STHUKR14.22	#N/A	STHUKR967.2	#N/A	SFUSKR238.9	#N/A	SFUSKR254.13	UDP-glucose/GDP-mannose dehydrogenase family, NAD binding domain
STHUKR1446.1	#N/A	STHUKR967.3	#N/A	SFUSKR25.84	#N/A	SFUSKR188.27	Uncharacterised protein family UPF0047
STHUKR1450.4	#N/A	STHUKR99.5	#N/A	SFUSKR250.21	#N/A	SFUSKR294.2	Uncharacterized conserved protein (DUF2358)
STHUKR1463.4	#N/A	STHUKR1009.6	#N/A	SFUSKR255.26	#N/A	SFUSKR946.5	Uncharacterized conserved protein (DUF2358)
STHUKR1536.1	#N/A			SFUSKR27.100	#N/A	SFUSKR146.5	WSC domain
STHUKR1558.3	#N/A			SFUSKR289.3	#N/A	SFUSKR464.2	WSC domain
STHUKR1558.4	#N/A			SFUSKR29.14	#N/A	SFUSKR498.8	ZIP Zinc transporter
STHUKR156.14	#N/A			SFUSKR298.3	#N/A	SFUSKR101.22	#N/A
STHUKR157.9	#N/A			SFUSKR299.5	#N/A	SFUSKR1081.8	#N/A
STHUKR16.4	#N/A			SFUSKR306.1	#N/A	SFUSKR1109.3	#N/A
STHUKR1646.1	#N/A			SFUSKR306.3	#N/A	SFUSKR1130.1	#N/A
STHUKR165.6	#N/A			SFUSKR327.2	#N/A	SFUSKR118.10	#N/A
STHUKR1651.4	#N/A			SFUSKR327.9	#N/A	SFUSKR118.11	#N/A
STHUKR1693.2	#N/A			SFUSKR37.39	#N/A	SFUSKR12.1	#N/A
STHUKR1694.3	#N/A			SFUSKR38.17	#N/A	SFUSKR127.15	#N/A
STHUKR170.3	#N/A			SFUSKR4.123	#N/A	SFUSKR128.14	#N/A
STHUKR1701.1	#N/A			SFUSKR426.3	#N/A	SFUSKR128.15	#N/A
STHUKR172.8	#N/A			SFUSKR428.32	#N/A	SFUSKR129.8	#N/A
STHUKR172.9	#N/A			SFUSKR442.17	#N/A	SFUSKR1314.1	#N/A
STHUKR1737.1	#N/A			SFUSKR444.8	#N/A	SFUSKR1320.6	#N/A
STHUKR2.75	#N/A			SFUSKR450.12	#N/A	SFUSKR144.34	#N/A
STHUKR2.76	#N/A			SFUSKR450.8	#N/A	SFUSKR15.56	#N/A
STHUKR203.4	#N/A			SFUSKR478.22	#N/A	SFUSKR15.57	#N/A
STHUKR226.2	#N/A			SFUSKR5.21	#N/A	SFUSKR154.21	#N/A
STHUKR2260.7	#N/A			SFUSKR501.3	#N/A	SFUSKR157.19	#N/A
STHUKR23.12	#N/A			SFUSKR528.10	#N/A	SFUSKR160.17	#N/A
STHUKR25.20	#N/A			SFUSKR531.15	#N/A	SFUSKR173.43	#N/A
STHUKR26.12	#N/A			SFUSKR561.17	#N/A	SFUSKR18.20	#N/A
STHUKR26.15	#N/A			SFUSKR59.11	#N/A	SFUSKR188.33	#N/A
STHUKR268.3	#N/A			SFUSKR605.1	#N/A	SFUSKR197.18	#N/A
STHUKR268.4	#N/A			SFUSKR619.13	#N/A	SFUSKR213.3	#N/A
STHUKR341.2	#N/A			SFUSKR638.2	#N/A	SFUSKR223.46	#N/A
STHUKR350.3	#N/A			SFUSKR646.6	#N/A	SFUSKR23.41	#N/A
STHUKR356.3	#N/A			SFUSKR656.13	#N/A	SFUSKR238.26	#N/A
STHUKR356.4	#N/A			SFUSKR679.1	#N/A	SFUSKR239.3	#N/A
STHUKR356.5	#N/A			SFUSKR721.3	#N/A	SFUSKR251.41	#N/A
STHUKR404.12	#N/A			SFUSKR721.4	#N/A	SFUSKR27.40	#N/A
STHUKR419.10	#N/A			SFUSKR788.12	#N/A	SFUSKR275.7	#N/A
STHUKR433.9	#N/A			SFUSKR81.6	#N/A	SFUSKR280.8	#N/A
STHUKR44.27	#N/A			SFUSKR83.7	#N/A	SFUSKR298.8	#N/A
STHUKR445.2	#N/A			SFUSKR834.8	#N/A	SFUSKR30.14	#N/A
STHUKR456.28	#N/A			SFUSKR87.14	#N/A	SFUSKR30.15	#N/A
STHUKR457.3	#N/A			SFUSKR87.15	#N/A	SFUSKR305.1	#N/A
STHUKR459.12	#N/A			SFUSKR898.4	#N/A	SFUSKR307.6	#N/A
STHUKR47.51	#N/A			SFUSKR901.1	#N/A	SFUSKR308.9	#N/A
STHUKR496.10	#N/A			SFUSKR901.2	#N/A	SFUSKR31.51	#N/A
STHUKR506.3	#N/A			SFUSKR971.1	#N/A	SFUSKR326.12	#N/A
STHUKR512.6	#N/A			SFUSKR98.3	#N/A	SFUSKR35.24	#N/A
STHUKR565.9	#N/A			SFUSKR1.26	#N/A	SFUSKR371.11	#N/A
STHUKR57.14	#N/A			SFUSKR1.27	#N/A	SFUSKR383.6	#N/A
STHUKR580.8	#N/A					SFUSKR39.18	#N/A
STHUKR589.7	#N/A					SFUSKR394.23	#N/A
STHUKR61.6	#N/A					SFUSKR398.12	#N/A
STHUKR615.2	#N/A					SFUSKR41.34	#N/A
STHUKR643.6	#N/A					SFUSKR43.28	#N/A
STHUKR655.4	#N/A					SFUSKR473.8	#N/A
STHUKR67.2	#N/A					SFUSKR48.32	#N/A
STHUKR67.3	#N/A					SFUSKR492.21	#N/A
STHUKR683.5	#N/A					SFUSKR532.4	#N/A
STHUKR71.15	#N/A					SFUSKR562.5	#N/A
STHUKR71.9	#N/A					SFUSKR578.5	#N/A
STHUKR710.2	#N/A					SFUSKR578.6	#N/A
STHUKR715.7	#N/A					SFUSKR578.8	#N/A
STHUKR73.1	#N/A					SFUSKR59.33	#N/A
STHUKR764.9	#N/A					SFUSKR619.3	#N/A
STHUKR776.5	#N/A					SFUSKR645.6	#N/A
STHUKR793.1	#N/A					SFUSKR660.5	#N/A
STHUKR813.3	#N/A					SFUSKR679.3	#N/A
STHUKR852.2	#N/A					SFUSKR68.56	#N/A
STHUKR9.19	#N/A					SFUSKR7.83	#N/A
STHUKR91.7	#N/A					SFUSKR74.13	#N/A
STHUKR955.1	#N/A					SFUSKR762.5	#N/A
STHUKR99.13	#N/A					SFUSKR765.15	#N/A
						SFUSKR78.15	#N/A
						SFUSKR863.5	#N/A
						SFUSKR865.2	#N/A
						SFUSKR888.3	#N/A
						SFUSKR9.33	#N/A
						SFUSKR902.8	#N/A
						SFUSKR91.11	#N/A
						SFUSKR94.24	#N/A
						SFUSKR98.27	#N/A
						SFUSKR99.17	#N/A
						SFUSKR1.63	#N/A

## Sheet: Table S10
Table S10. Domain information and identification results of selected salicylic acid pathway genes in the Sargassum genomes.
Gene	Major domain IDs (from InterProScan)				S. thungergii kr		S. fusiforme kr		S. fusiforme Ch		Cladosiphon okamuranus	Ectocarpus siliculosus	Nemacystus decipiens	Saccharina japonica		Undaria pinnatifida
	1	2	3	4
EDS1	IPR044214	IPR041266			None	TE related	None	TE related	None	TE related	0	0	0	None	TE related	None	TE related
					0	13	1	17	1	18				3	0	1	0
SARD1	IPR012416	IPR046829			0		0		0		0	0	0	0		0
CBP60g	IPR012416	IPR046829			0		0		0		0	0	0	0		0
ICS1	IPR015890	IPR005801			3		3		3		3	3	5	2		3
PR1	IPR014044	IPR018244	IPR035940	IPR001283	23		25		21		11	11	15	14		15

[truncated: 7 more sheets: Table S11, Table S12, Table S13, Table S14, Table S15, Table S16, Table S17]
